# Supplementary material for: Diethyl 3,4-bis(acetoxy­meth­yl)thieno[2,3-b]thio­phene-2,5-dicarboxyl­ate
Source: Acta Crystallogr Sect E Struct Rep Online. 2009 Sep 12;65(Pt 10):o2455. doi: 10.1107/S1600536809036149 (PMC2970297; doi:10.1107/S1600536809036149)
Supplement: Supplementary file 2 [file e-65-o2455-Isup2.hkl]

#
# h,k,l, Fc-squared, Fo-squared, sigma(Fo-squared) and status flag
#
data_I
_shelx_title ' CAS2 in P -1'
_shelx_refln_list_code          4
_shelx_F_calc_maximum      144.38
_exptl_crystal_F_000       448.00
_reflns_d_resolution_high  0.6714
 
loop_
 _symmetry_equiv_pos_as_xyz
 'x, y, z'
 '-x, -y, -z'
 
_cell_length_a     9.3214
_cell_length_b    10.2416
_cell_length_c    10.6622
_cell_angle_alpha  84.952
_cell_angle_beta   82.814
_cell_angle_gamma  75.432
 
_shelx_F_squared_multiplier     1.000
 
loop_
 _refln_index_h
 _refln_index_k
 _refln_index_l
 _refln_F_squared_calc
 _refln_F_squared_meas
 _refln_F_squared_sigma
 _refln_observed_status
   1   0   0      769.01      588.59     17.44 o
   2   0   0      202.67      186.41      1.46 o
   3   0   0       34.71       21.37      0.31 o
   4   0   0      194.44      253.18      2.27 o
   5   0   0       23.32       22.64      0.56 o
   6   0   0       34.07       29.69      0.70 o
   7   0   0        2.58        4.47      0.42 o
   8   0   0       97.31       93.67      1.49 o
   9   0   0       78.86       80.31      1.69 o
  10   0   0       15.58       13.55      0.87 o
  11   0   0        3.24        2.20      0.88 o
  12   0   0        0.56       -0.42      0.93 o
  13   0   0        6.29        6.29      1.78 o
 -13   1   0        3.01        3.24      1.72 o
 -12   1   0       17.51       16.22      1.60 o
 -11   1   0       10.47       12.21      1.36 o
 -10   1   0       88.01       91.17      1.69 o
  -9   1   0       12.88       16.22      0.67 o
  -8   1   0      912.64      890.12      9.86 o
  -7   1   0      175.17      149.44      1.93 o
  -6   1   0      766.97      824.33      7.88 o
  -5   1   0      637.15      700.93      6.33 o
  -4   1   0       11.95       14.41      0.30 o
  -3   1   0        1.04        0.02      0.10 o
  -2   1   0      453.20      416.55      5.04 o
  -1   1   0       13.57       20.72      0.92 o
   0   1   0      845.25      631.96     36.49 o
   1   1   0     5251.30     5472.38     80.56 o
   2   1   0     2001.47     2052.18     17.52 o
   3   1   0      224.76      177.83      1.62 o
   4   1   0     1222.03     1233.42     10.12 o
   5   1   0        4.53        3.87      0.29 o
   6   1   0      855.36      866.00      7.84 o
   7   1   0      189.70      194.35      2.05 o
   8   1   0      466.86      457.02      5.31 o
   9   1   0       66.75       80.26      2.17 o
  10   1   0      160.47      156.72      2.73 o
  11   1   0       34.06       30.50      2.31 o
  12   1   0       57.09       54.18      2.13 o
  13   1   0        1.40       -0.70      3.91 o
 -12   2   0        0.80       -1.29      1.29 o
 -11   2   0        0.96        0.34      1.14 o
 -10   2   0        2.57        2.45      1.03 o
  -9   2   0        8.60        4.86      0.97 o
  -8   2   0       18.97       22.12      0.96 o
  -7   2   0       11.45       11.55      0.51 o
  -6   2   0       20.00       17.26      0.49 o
  -5   2   0        0.20        0.53      0.27 o
  -4   2   0       93.84      112.55      2.10 o
  -3   2   0      301.08      354.99      5.17 o
  -2   2   0      111.29      108.27      3.84 o
  -1   2   0      240.63      258.25      8.18 o
   0   2   0     9904.93    10334.32    313.08 o
   1   2   0      107.33      162.02      1.46 o
   2   2   0     5523.79     6061.54     57.76 o
   3   2   0      542.52      498.33      5.91 o
   4   2   0      239.58      177.70      1.70 o
   5   2   0      525.11      466.95      4.33 o
   6   2   0       82.27       81.17      0.98 o
   7   2   0       86.99      101.42      1.26 o
   8   2   0      122.25      111.57      1.45 o
   9   2   0       97.83      104.13      2.77 o
  10   2   0       14.71       18.72      1.13 o
  11   2   0        0.67       -0.04      1.22 o
  12   2   0        0.75        1.32      1.27 o
  13   2   0        2.50        1.12      1.65 o
 -12   3   0        0.47       -1.51      1.51 o
 -11   3   0        1.27        3.54      1.19 o
 -10   3   0       17.56       21.18      1.34 o
  -9   3   0       66.99       67.61      1.72 o
  -8   3   0      267.94      252.91      4.34 o
  -7   3   0       44.76       42.10      0.87 o
  -6   3   0      303.36      278.26      3.13 o
  -5   3   0      591.99      555.02      9.27 o
  -4   3   0       74.17       79.51      1.64 o
  -3   3   0      642.64      624.77     19.57 o
  -2   3   0      159.17      197.47      6.65 o
  -1   3   0      544.14      531.12      8.84 o
   0   3   0      450.95      483.88      5.65 o
   1   3   0     2135.78     2346.14     22.07 o
   2   3   0      200.56      236.08      2.40 o
   3   3   0       47.10       15.66      0.49 o
   4   3   0      984.11     1100.65     10.61 o
   5   3   0       36.54       17.88      0.45 o
   6   3   0       30.55       27.27      0.58 o
   7   3   0       27.73       20.14      0.53 o
   8   3   0        6.10        4.05      0.47 o
   9   3   0       87.44       85.14      1.71 o
  10   3   0       84.84       85.36      2.30 o
  11   3   0       83.88       86.73      2.65 o
  12   3   0       82.05       84.96      2.81 o
  13   3   0        6.61        4.64      1.79 o
 -11   4   0        3.88        3.41      1.12 o
 -10   4   0        0.03       -0.96      0.96 o
  -9   4   0        0.02       -0.41      0.68 o
  -8   4   0        0.34       -0.44      0.85 o
  -7   4   0       59.23       48.18      0.82 o
  -6   4   0      102.91       95.15      2.62 o
  -5   4   0       77.36       70.73      1.62 o
  -4   4   0      191.12      191.14      7.01 o
  -3   4   0      158.48      165.86      6.04 o
  -2   4   0      422.11      446.79     14.24 o
  -1   4   0       14.97       17.65      0.74 o
   0   4   0        9.61        4.96      0.25 o
   1   4   0        6.85        2.77      0.20 o
   2   4   0      460.07      399.67      3.92 o
   3   4   0     1032.87     1266.82     11.54 o
   4   4   0     2441.30     2618.00     26.18 o
   5   4   0      308.96      304.48      3.97 o
   6   4   0       10.22       10.64      0.44 o
   7   4   0       11.64        4.50      0.59 o
   8   4   0        6.35        4.31      0.50 o
   9   4   0       47.66       51.77      1.25 o
  10   4   0        1.67        0.22      0.98 o
  11   4   0        3.00        1.82      1.22 o
  12   4   0       10.56       10.88      1.50 o
  13   4   0        0.06       -1.68      2.20 o
 -11   5   0        2.47        3.47      1.38 o
 -10   5   0        1.31        0.68      1.21 o
  -9   5   0       21.00       21.43      1.31 o
  -8   5   0        7.80        6.77      0.64 o
  -7   5   0       28.20       34.18      1.62 o
  -6   5   0      138.71      137.67      3.91 o
  -5   5   0      137.93      118.57      5.24 o
  -4   5   0       85.09       86.22      4.15 o
  -3   5   0      807.37      789.65     24.79 o
  -2   5   0       10.59       17.63      0.68 o
  -1   5   0        2.21        1.10      0.29 o
   0   5   0      235.19      252.76      2.48 o
   1   5   0       24.02       18.36      0.43 o
   2   5   0      135.52      102.87      1.19 o
   3   5   0       30.81       62.56      0.95 o
   4   5   0       13.67       22.72      0.64 o
   5   5   0       29.73       21.67      0.64 o
   6   5   0       87.91       70.23      1.58 o
   7   5   0      299.01      310.28      3.83 o
   8   5   0      177.23      176.32      2.56 o
   9   5   0       15.80       19.83      0.86 o
  10   5   0       35.77       36.75      1.64 o
  11   5   0       67.68       73.35      2.64 o
  12   5   0       59.12       69.62      3.37 o
  13   5   0       15.25       17.07      3.59 o
 -10   6   0        0.25        1.26      3.29 o
  -9   6   0        0.63       -0.14      0.72 o
  -8   6   0        6.56        5.84      0.68 o
  -7   6   0        3.03        2.06      2.06 o
  -6   6   0       20.21       18.18      2.60 o
  -5   6   0       10.51       13.86      2.06 o
  -4   6   0       84.01       83.06      4.30 o
  -3   6   0        4.53        2.16      1.45 o
  -2   6   0      131.94      138.09      2.76 o
  -1   6   0        8.18        8.53      0.36 o
   0   6   0        4.42        3.30      0.26 o
   1   6   0       38.71       34.74      0.77 o
   2   6   0       94.08       90.78      1.19 o
   3   6   0      386.79      380.13      3.84 o
   4   6   0     1024.41     1042.59     11.26 o
   5   6   0      107.65      115.98      1.69 o
   6   6   0      136.05      141.22      1.78 o
   7   6   0      503.00      485.88      4.99 o
   8   6   0       23.86       24.24      0.90 o
   9   6   0       74.75       71.79      1.90 o
  10   6   0        0.61       -1.07      1.07 o
  11   6   0        0.02       -1.69      1.69 o
  12   6   0       40.62       52.91      3.18 o
  13   6   0        7.12        4.61      3.50 o
 -10   7   0        0.71        0.46      1.11 o
  -9   7   0        0.84        0.37      0.69 o
  -8   7   0        2.36        1.41      2.83 o
  -7   7   0        0.06       -1.47      2.43 o
  -6   7   0       30.15       33.05      3.29 o
  -5   7   0      140.60      144.89      6.54 o
  -4   7   0      100.48      112.94      5.41 o
  -3   7   0      136.61      134.11      2.57 o
  -2   7   0        0.04       -0.16      0.52 o
  -1   7   0      387.71      388.20      4.34 o
   0   7   0      350.67      348.46      3.96 o
   1   7   0      147.80      146.68      1.87 o
   2   7   0       30.90       29.54      0.68 o
   3   7   0       11.43        7.18      0.45 o
   4   7   0        2.47        0.92      0.38 o
   5   7   0       73.98       58.38      1.33 o
   6   7   0        0.94        0.14      0.58 o
   7   7   0        3.39        3.51      0.56 o
   8   7   0       77.50       75.75      2.26 o
   9   7   0        8.96        9.70      1.25 o
  10   7   0        0.27       -1.11      1.11 o
  11   7   0       18.85       20.66      2.36 o
  12   7   0       12.28        9.92      2.29 o
  13   7   0        9.57        9.94      4.09 o
  -9   8   0        1.80        3.29      3.48 o
  -8   8   0        4.90        1.95      3.08 o
  -7   8   0        0.08        3.52      2.87 o
  -6   8   0        0.71        2.47      2.54 o
  -5   8   0        0.09        0.92      2.29 o
  -4   8   0        1.01        2.06      2.08 o
  -3   8   0        1.38        0.26      0.78 o
  -2   8   0      119.76      111.55      1.84 o
  -1   8   0       42.94       33.77      0.85 o
   0   8   0       32.61       26.63      0.79 o
   1   8   0        0.89       -0.48      0.48 o
   2   8   0        0.00       -0.40      0.40 o
   3   8   0       91.55       95.17      1.38 o
   4   8   0       67.78       69.51      1.31 o
   5   8   0      132.80      117.15      2.00 o
   6   8   0      183.46      180.39      3.01 o
   7   8   0      270.12      264.97      4.61 o
   8   8   0       34.53       29.78      1.68 o
   9   8   0       75.72       77.56      2.77 o
  10   8   0        2.51       -0.59      2.17 o
  11   8   0        0.39       -1.96      1.96 o
  12   8   0       16.04       17.95      4.06 o
  13   8   0        0.68       -3.92      3.92 o
  -8   9   0        4.00        6.82      3.67 o
  -7   9   0        5.89        9.52      3.42 o
  -6   9   0        3.44        7.32      3.04 o
  -5   9   0       19.16       20.20      3.15 o
  -4   9   0        5.34        6.46      2.52 o
  -3   9   0       31.54       31.80      1.41 o
  -2   9   0       28.34       27.86      0.88 o
  -1   9   0      125.63      116.77      1.95 o
   0   9   0       81.34       74.66      1.51 o
   1   9   0      192.91      191.60      3.23 o
   2   9   0      122.06      127.08      2.45 o
   3   9   0      111.64      119.29      2.51 o
   4   9   0        5.21        2.40      0.58 o
   5   9   0       10.76       10.38      0.89 o
   6   9   0        1.52       -0.57      0.82 o
   7   9   0        6.02        6.75      1.33 o
   8   9   0       45.30       42.83      2.00 o
   9   9   0       33.84       30.73      1.91 o
  10   9   0       16.04       15.74      1.75 o
  11   9   0        5.75        3.47      1.70 o
  12   9   0        0.05       -0.65      2.03 o
  -7  10   0        1.79        1.70      3.44 o
  -6  10   0        0.52        1.43      3.27 o
  -5  10   0        5.54        5.81      3.06 o
  -4  10   0        2.76        2.50      0.59 o
  -3  10   0        0.01       -0.27      0.55 o
  -2  10   0       36.64       34.25      2.26 o
  -1  10   0        5.60        6.22      0.66 o
   0  10   0       47.00       48.21      1.32 o
   1  10   0       79.87       72.34      2.10 o
   2  10   0       10.97       10.97      1.21 o
   3  10   0        5.96        4.79      1.12 o
   4  10   0        2.77        0.94      1.16 o
   5  10   0        4.56        0.06      0.97 o
   6  10   0       83.78       86.02      2.25 o
   7  10   0       18.98       16.75      3.19 o
   8  10   0        0.02       -0.40      1.77 o
   9  10   0        6.49        9.03      1.61 o
  10  10   0        4.65        2.75      1.62 o
  11  10   0        4.62        3.53      1.87 o
  12  10   0        2.03       -0.44      3.84 o
  -6  11   0        0.03       -0.23      3.67 o
  -5  11   0        0.01       -2.56      3.40 o
  -4  11   0        0.41        0.52      0.69 o
  -3  11   0        0.11        0.76      0.74 o
  -2  11   0       21.40       22.25      1.72 o
  -1  11   0        7.35        6.28      1.13 o
   0  11   0        1.64        2.21      1.02 o
   1  11   0       43.59       47.96      1.83 o
   2  11   0        3.26        1.02      1.20 o
   3  11   0        7.08        4.41      1.39 o
   4  11   0        0.05       -1.30      1.30 o
   5  11   0        5.70        1.79      1.56 o
   6  11   0       19.87       20.43      1.96 o
   7  11   0        5.56       10.32      2.81 o
   8  11   0       16.56       20.41      2.37 o
   9  11   0       47.87       52.93      3.14 o
  10  11   0       23.74       22.32      2.62 o
  11  11   0       13.66       16.66      4.74 o
  -5  12   0        0.24        0.84      1.11 o
  -4  12   0        0.33       -0.61      1.22 o
  -3  12   0        7.06        6.40      1.49 o
  -2  12   0        2.58        3.99      1.13 o
  -1  12   0        2.64        2.32      1.20 o
   0  12   0        8.26        8.69      1.39 o
   1  12   0       44.24       42.35      2.43 o
   2  12   0       15.26       12.70      1.65 o
   3  12   0       40.51       42.39      2.40 o
   4  12   0        2.39        2.58      1.52 o
   5  12   0       41.82       36.09      2.35 o
   6  12   0        7.51        5.03      2.08 o
   7  12   0        7.91        5.01      2.96 o
   8  12   0       14.89       16.40      3.42 o
   9  12   0        4.35        4.32      3.19 o
  10  12   0       19.06       18.54      3.71 o
  -4  13   0        0.03       -0.94      1.45 o
  -3  13   0        2.92        2.47      1.57 o
  -2  13   0        0.73        0.47      1.20 o
  -1  13   0        0.29        0.30      1.24 o
   0  13   0        4.06        6.38      1.48 o
   1  13   0       11.92       13.26      1.76 o
   2  13   0        4.64        4.77      1.60 o
   3  13   0        1.63        3.57      1.70 o
   4  13   0        1.49        0.59      2.67 o
   5  13   0        0.15       -1.68      1.68 o
   6  13   0       10.96        9.08      3.44 o
   7  13   0        1.04        0.63      3.08 o
   8  13   0        6.18        7.87      3.48 o
   9  13   0        6.84       11.60      3.99 o
  -2  14   0        2.01        2.81      1.91 o
  -1  14   0        0.11       -1.45      2.45 o
   0  14   0        3.33        1.63      1.56 o
   1  14   0        5.54        6.20      1.72 o
   2  14   0        2.73        2.07      1.80 o
   3  14   0        3.45        6.66      2.04 o
   4  14   0       12.06       15.66      2.39 o
   5  14   0       21.92       22.54      2.54 o
   6  14   0        0.03        2.52      3.40 o
   7  14   0        2.51        7.40      3.67 o
   8  14   0        1.97        4.01      3.69 o
   2  15   0        2.44        2.64      1.85 o
   3  15   0        0.01        1.12      1.89 o
   4  15   0        0.05        0.13      2.00 o
   5  15   0        2.23        6.11      3.51 o
  -4 -15   1        1.53        0.17      2.21 o
  -3 -15   1        0.02        2.72      2.00 o
  -7 -14   1        4.82        1.09      3.42 o
  -6 -14   1        2.68        1.05      3.31 o
  -5 -14   1        0.34       -1.98      1.98 o
  -4 -14   1        1.91        1.40      1.91 o
  -3 -14   1        6.33        6.21      2.01 o
  -2 -14   1        0.78       -0.99      1.72 o
  -1 -14   1        3.31        5.12      1.77 o
   0 -14   1        0.46        0.62      1.97 o
   1 -14   1        0.06       -0.50      1.37 o
  -9 -13   1       13.72       16.21      3.84 o
  -8 -13   1        0.65        6.56      3.61 o
  -7 -13   1        0.33        3.21      3.46 o
  -6 -13   1        1.66        1.22      3.33 o
  -5 -13   1        0.31        0.91      2.92 o
  -4 -13   1        0.28       -0.74      1.65 o
  -3 -13   1        0.29        0.27      1.56 o
  -2 -13   1        0.03        1.13      1.53 o
  -1 -13   1        7.10        9.09      1.65 o
   0 -13   1        9.53       12.88      1.75 o
   1 -13   1        0.45        1.19      1.57 o
   2 -13   1        6.42        5.82      1.57 o
   3 -13   1        0.75        0.29      1.47 o
 -10 -12   1        6.23        7.95      3.65 o
  -9 -12   1        6.71        6.48      3.23 o
  -8 -12   1       10.26        9.88      3.25 o
  -7 -12   1        2.00        6.90      3.00 o
  -6 -12   1        7.20        6.60      2.15 o
  -5 -12   1       10.87       10.59      1.93 o
  -4 -12   1        0.06       -0.35      1.59 o
  -3 -12   1       22.42       24.80      2.30 o
  -2 -12   1        2.09        1.70      1.44 o
  -1 -12   1        2.36        1.54      1.43 o
   0 -12   1        3.27        1.66      1.27 o
   1 -12   1        2.33        2.21      1.14 o
   2 -12   1        0.24        0.60      1.33 o
   3 -12   1        1.11        2.32      1.32 o
   4 -12   1        0.00        0.87      1.17 o
   5 -12   1        2.34        1.10      2.42 o
 -11 -11   1        1.23       -0.90      2.28 o
 -10 -11   1        0.02       -1.21      2.30 o
  -9 -11   1        5.96        7.58      2.14 o
  -8 -11   1        0.98       -0.50      1.85 o
  -7 -11   1        0.42       -1.64      2.43 o
  -6 -11   1       56.08       61.40      3.23 o
  -5 -11   1        2.19       -1.20      1.53 o
  -4 -11   1        0.43        0.51      1.37 o
  -3 -11   1       15.56       13.78      1.60 o
  -2 -11   1       45.54       52.21      2.57 o
  -1 -11   1       11.13       11.91      1.18 o
   0 -11   1        0.13       -0.83      0.83 o
   1 -11   1       14.28       15.33      1.21 o
   2 -11   1       23.09       24.06      1.31 o
   3 -11   1       11.41        9.57      0.99 o
   4 -11   1        0.00        0.04      1.13 o
   5 -11   1        4.04        3.54      0.74 o
   6 -11   1        1.68        2.20      3.61 o
 -12 -10   1        5.77        5.47      4.11 o
 -11 -10   1        7.39        9.01      1.95 o
 -10 -10   1        0.81       -1.32      1.56 o
  -9 -10   1       12.84       10.32      2.08 o
  -8 -10   1        5.11        7.37      1.87 o
  -7 -10   1       41.25       40.37      2.43 o
  -6 -10   1       22.75       25.46      2.02 o
  -5 -10   1      151.91      147.83      7.02 o
  -4 -10   1        4.35        3.86      1.29 o
  -3 -10   1       29.28       27.34      1.69 o
  -2 -10   1        0.27       -0.50      0.87 o
  -1 -10   1        1.88       -0.32      0.79 o
   0 -10   1        0.13       -0.72      0.72 o
   1 -10   1        3.24        0.95      0.61 o
   2 -10   1        0.02       -0.28      0.62 o
   3 -10   1        0.01       -0.16      0.89 o
   4 -10   1        2.99        3.61      0.79 o
   5 -10   1       13.52       18.56      3.48 o
   6 -10   1        4.35        5.83      3.33 o
   7 -10   1        3.57        1.41      3.44 o
 -12  -9   1        0.12        0.46      3.48 o
 -11  -9   1        3.40        6.56      1.77 o
 -10  -9   1       10.21        7.72      1.74 o
  -9  -9   1        1.16        1.38      1.38 o
  -8  -9   1        9.61       12.01      1.67 o
  -7  -9   1        3.71        3.05      1.27 o
  -6  -9   1      120.18      129.86      2.62 o
  -5  -9   1        3.37       -0.23      0.71 o
  -4  -9   1       75.05       71.18      1.41 o
  -3  -9   1       57.40       51.48      2.07 o
  -2  -9   1       78.44       75.01      2.80 o
  -1  -9   1       61.46       47.79      1.56 o
   0  -9   1       84.43       85.74      1.66 o
   1  -9   1       58.95       58.33      1.31 o
   2  -9   1       17.33       20.46      0.77 o
   3  -9   1       40.96       41.03      2.10 o
   4  -9   1       12.20       12.78      0.78 o
   5  -9   1       38.69       46.69      4.03 o
   6  -9   1       15.47       20.37      3.46 o
   7  -9   1        2.29        6.02      3.36 o
   8  -9   1        2.57        0.96      3.40 o
 -12  -8   1       23.06       24.11      2.81 o
 -11  -8   1       39.21       39.18      5.18 o
 -10  -8   1       10.06       12.92      1.65 o
  -9  -8   1        0.75        1.02      1.38 o
  -8  -8   1        7.45        3.71      1.28 o
  -7  -8   1      207.94      207.59      4.47 o
  -6  -8   1       22.94       26.91      1.35 o
  -5  -8   1      178.84      181.21      2.33 o
  -4  -8   1      106.84      106.34      1.68 o
  -3  -8   1      306.58      272.59      3.94 o
  -2  -8   1       26.40       28.87      0.83 o
  -1  -8   1       37.08       38.89      0.99 o
   0  -8   1       49.41       45.09      1.00 o
   1  -8   1       50.92       45.39      1.22 o
   2  -8   1        0.11       -0.40      0.40 o
   3  -8   1        9.95        7.85      0.54 o
   4  -8   1        0.11        0.60      0.76 o
   5  -8   1        9.52        7.59      2.50 o
   6  -8   1        2.05       -0.82      2.39 o
   7  -8   1        2.59        1.20      2.79 o
   8  -8   1        5.71        3.84      3.10 o
   9  -8   1        0.18        1.80      3.40 o
 -13  -7   1       16.43       20.91      4.03 o
 -12  -7   1        1.64        3.97      3.68 o
 -11  -7   1       37.08       44.70      3.70 o
 -10  -7   1       39.87       47.12      2.16 o
  -9  -7   1        1.69        4.53      1.20 o
  -8  -7   1        1.97        0.15      1.08 o
  -7  -7   1       82.92       97.28      2.75 o
  -6  -7   1       28.01       31.54      1.02 o
  -5  -7   1        5.31        0.77      0.46 o
  -4  -7   1      274.70      249.41      2.73 o
  -3  -7   1      366.78      394.80      5.30 o
  -2  -7   1        1.28        2.52      0.40 o
  -1  -7   1        9.61        8.65      0.41 o
   0  -7   1       62.45       55.09      1.04 o
   1  -7   1       37.01       33.23      0.72 o
   2  -7   1        1.60        1.98      0.31 o
   3  -7   1       25.38       22.27      2.04 o
   4  -7   1      100.97       89.56      4.76 o
   5  -7   1       63.97       60.01      4.17 o
   6  -7   1       69.28       74.94      4.82 o
   7  -7   1        3.58        4.89      2.64 o
   8  -7   1        0.39       -0.59      2.66 o
   9  -7   1        6.46        5.27      0.91 o
  10  -7   1        0.46       -0.84      1.06 o
 -13  -6   1        2.20        1.03      3.36 o
 -12  -6   1       42.32       40.74      2.79 o
 -11  -6   1       53.16       47.32      5.84 o
 -10  -6   1        0.55        2.11      1.32 o
  -9  -6   1      168.63      162.14      2.99 o
  -8  -6   1       12.66       13.69      0.79 o
  -7  -6   1        0.01       -0.49      0.49 o
  -6  -6   1        5.01        4.93      0.70 o
  -5  -6   1       56.29       34.19      0.94 o
  -4  -6   1      589.88      619.19      6.51 o
  -3  -6   1      687.60      699.92      6.84 o
  -2  -6   1      235.70      218.78      2.88 o
  -1  -6   1        3.49        2.43      0.38 o
   0  -6   1        8.71       10.29      0.36 o
   1  -6   1       41.13       37.76      0.67 o
   2  -6   1       18.49       16.41      0.69 o
   3  -6   1       40.41       41.91      1.11 o
   4  -6   1       11.09        9.61      1.85 o
   5  -6   1       56.74       54.57      3.52 o
   6  -6   1        5.20        4.82      2.12 o
   7  -6   1       36.52       37.38      3.36 o
   8  -6   1       23.92       19.00      1.21 o
   9  -6   1       16.03       16.49      1.26 o
  10  -6   1        6.55        9.66      2.27 o
 -13  -5   1        6.02        5.87      3.57 o
 -12  -5   1        2.46       -0.62      1.79 o
 -11  -5   1       52.27       52.25      2.34 o
 -10  -5   1      114.78      123.65      3.25 o
  -9  -5   1       10.45       11.59      0.75 o
  -8  -5   1        0.80       -0.53      0.53 o
  -7  -5   1        4.19        4.08      0.49 o
  -6  -5   1        3.54        2.49      0.45 o
  -5  -5   1       16.39       14.13      0.50 o
  -4  -5   1      251.92      250.28      2.65 o
  -3  -5   1      781.66      838.01      8.58 o
  -2  -5   1        7.60       14.00      0.40 o
  -1  -5   1     1223.14     1167.82     12.60 o
   0  -5   1      954.35     1029.85     11.10 o
   1  -5   1      546.96      541.49      6.43 o
   2  -5   1      264.59      283.90      4.23 o
   3  -5   1       16.04       11.34      0.57 o
   4  -5   1        0.01       -1.28      1.28 o
   5  -5   1       11.14       12.92      2.01 o
   6  -5   1      295.81      262.42      5.94 o
   7  -5   1        1.45        1.71      0.56 o
   8  -5   1       62.85       57.47      1.41 o
   9  -5   1       42.08       36.64      1.25 o
  10  -5   1        6.99        6.69      1.31 o
  11  -5   1        0.87        0.85      1.27 o
 -13  -4   1        2.32        4.28      3.33 o
 -12  -4   1       26.79       25.39      1.79 o
 -11  -4   1       30.90       28.95      1.70 o
 -10  -4   1        3.16        2.60      1.12 o
  -9  -4   1      291.89      309.96      3.86 o
  -8  -4   1       76.12       60.70      1.20 o
  -7  -4   1      468.75      469.38      4.77 o
  -6  -4   1      482.55      458.00      4.88 o
  -5  -4   1       44.93       41.46      1.00 o
  -4  -4   1      808.79      731.48      6.47 o
  -3  -4   1      331.28      199.93      2.02 o
  -2  -4   1       83.45       69.68      0.79 o
  -1  -4   1      116.16       98.01      1.24 o
   0  -4   1     1265.20     1249.40     18.12 o
   1  -4   1      427.11      464.12      5.52 o
   2  -4   1        2.30        1.50      0.60 o
   3  -4   1       56.13       60.93      1.69 o
   4  -4   1        8.58        9.10      1.37 o
   5  -4   1       39.49       40.25      2.31 o
   6  -4   1       35.21       34.57      1.61 o
   7  -4   1      133.65      130.39      2.00 o
   8  -4   1       34.99       33.01      1.01 o
   9  -4   1       15.90       14.02      0.88 o
  10  -4   1       11.81       14.65      1.18 o
  11  -4   1        1.13       -1.05      1.05 o
  12  -4   1        1.92        2.45      1.57 o
 -13  -3   1        0.72        3.22      1.86 o
 -12  -3   1        1.29       -1.24      1.24 o
 -11  -3   1       54.87       50.98      2.16 o
 -10  -3   1      140.72      129.26      3.18 o
  -9  -3   1        5.54        9.14      0.88 o
  -8  -3   1       46.26       44.29      1.01 o
  -7  -3   1      181.96      196.16      2.24 o
  -6  -3   1      241.17      246.64      2.51 o
  -5  -3   1      155.22      171.83      2.06 o
  -4  -3   1       41.62       17.14      0.43 o
  -3  -3   1       39.74       53.27      0.81 o
  -2  -3   1       18.94       22.99      0.51 o
  -1  -3   1     3566.79     3726.58     33.42 o
   0  -3   1    18356.17    19888.06    322.08 o
   1  -3   1     1662.99     1821.70     25.86 o
   2  -3   1        0.48        3.18      0.23 o
   3  -3   1      134.30      108.83      1.88 o
   4  -3   1      391.49      404.70      5.91 o
   5  -3   1       23.45       17.74      0.94 o
   6  -3   1      592.84      630.90      6.84 o
   7  -3   1       25.14       26.99      0.85 o
   8  -3   1      587.66      590.32      7.87 o
   9  -3   1       83.02       79.84      1.87 o
  10  -3   1       21.29       22.54      1.70 o
  11  -3   1        0.52        1.00      1.17 o
  12  -3   1       11.69       15.82      1.49 o
 -13  -2   1        2.17        4.88      1.83 o
 -12  -2   1       13.80       12.52      1.46 o
 -11  -2   1       15.44       20.33      1.46 o
 -10  -2   1        3.99        4.44      1.15 o
  -9  -2   1       72.78       76.13      1.97 o
  -8  -2   1      384.45      363.58      3.77 o
  -7  -2   1      723.01      660.77      6.17 o
  -6  -2   1       69.05       61.56      0.87 o
  -5  -2   1     1082.46     1152.72      9.97 o
  -4  -2   1       35.29       86.69      0.96 o
  -3  -2   1        8.51        1.47      0.15 o
  -2  -2   1     1577.27     1394.37     12.13 o
  -1  -2   1     1734.23     2075.88     17.69 o
   1  -2   1    20846.91    20968.96    632.99 o
   2  -2   1     3014.62     3336.72     47.74 o
   3  -2   1      153.95      186.24      2.80 o
   4  -2   1        0.25        0.45      0.28 o
   5  -2   1        3.91        2.24      0.23 o
   6  -2   1      221.07      207.27      2.64 o
   7  -2   1       28.44       30.11      0.82 o
   8  -2   1       14.96       25.92      0.95 o
   9  -2   1       17.87       16.46      1.11 o
  10  -2   1        7.55        5.89      1.08 o
  11  -2   1       17.08       18.10      1.40 o
  12  -2   1       18.90       16.47      1.60 o
 -13  -1   1        9.95        9.50      1.91 o
 -12  -1   1        2.39        1.56      1.18 o
 -11  -1   1        8.01       11.04      1.23 o
 -10  -1   1       65.23       62.12      1.82 o
  -9  -1   1        7.08        7.93      0.74 o
  -8  -1   1      121.92      124.50      1.99 o
  -7  -1   1      194.48      183.07      1.87 o
  -6  -1   1      750.77      762.97      6.66 o
  -5  -1   1      210.30      238.56      2.21 o
  -4  -1   1     1135.44     1185.24      9.38 o
  -3  -1   1       24.35       33.36      0.41 o
  -2  -1   1      250.16      173.89      1.47 o
  -1  -1   1        7.33       12.98      0.21 o
   0  -1   1     1717.71     1660.23     14.18 o
   1  -1   1      962.92     1044.29     10.31 o
   2  -1   1      479.43      508.20      5.96 o
   3  -1   1      345.29      332.17      2.90 o
   4  -1   1      921.27      967.46      8.73 o
   5  -1   1      401.92      413.59      4.02 o
   6  -1   1      158.36      162.78      1.77 o
   7  -1   1       23.64       27.52      0.72 o
   8  -1   1      672.30      688.19      7.70 o
   9  -1   1       21.79       26.14      1.16 o
  10  -1   1       91.61       91.53      2.00 o
  11  -1   1        5.36        7.62      1.21 o
  12  -1   1       26.08       25.84      1.75 o
  13  -1   1        6.74        5.60      1.69 o
 -13   0   1        0.72        1.46      4.86 o
 -12   0   1        3.11        0.78      0.99 o
 -11   0   1        0.19       -0.12      1.17 o
 -10   0   1       11.34       13.11      0.91 o
  -9   0   1       56.18       52.54      1.32 o
  -8   0   1      237.91      243.71      2.90 o
  -7   0   1      193.38      191.24      2.15 o
  -6   0   1       80.69       68.81      0.94 o
  -5   0   1     1677.84     1626.48     16.25 o
  -4   0   1      550.20      635.43      5.72 o
  -3   0   1        6.64        3.13      0.14 o
  -2   0   1      805.59      890.35      6.77 o
  -1   0   1      335.75      395.76      3.10 o
   0   0   1     2432.08     1305.77     66.85 o
   1   0   1      437.03      559.40      4.85 o
   2   0   1     2285.29     2671.59     22.88 o
   3   0   1     2414.22     2499.32     19.58 o
   4   0   1        1.57        5.23      0.19 o
   5   0   1       14.38       19.42      0.48 o
   6   0   1       59.43       65.94      0.96 o
   7   0   1        0.36        0.17      0.28 o
   8   0   1       19.22       26.44      0.80 o
   9   0   1        0.62        1.69      0.66 o
  10   0   1        9.56       12.27      0.87 o
  11   0   1       48.12       49.56      1.78 o
  12   0   1       33.25       36.66      1.46 o
  13   0   1        0.05       -1.56      1.56 o
 -12   1   1        8.39        9.67      1.67 o
 -11   1   1        1.48        2.49      1.25 o
 -10   1   1        1.34       -0.48      0.90 o
  -9   1   1       58.31       57.14      1.17 o
  -8   1   1       78.89       79.78      1.56 o
  -7   1   1      261.30      239.49      2.68 o
  -6   1   1      164.45      151.80      1.77 o
  -5   1   1       15.53       20.42      0.44 o
  -4   1   1      168.26      163.90      1.66 o
  -3   1   1      336.94      319.82      2.93 o
  -2   1   1       31.46       45.52      0.57 o
  -1   1   1       27.94       39.32      0.73 o
   0   1   1       54.91       47.77      1.00 o
   1   1   1       22.22       29.21      0.32 o
   2   1   1      779.11      906.56      8.56 o
   3   1   1     1099.26     1294.70     12.24 o
   4   1   1     4193.13     4686.06     41.73 o
   5   1   1        4.48        5.01      0.27 o
   6   1   1      466.67      474.92      4.55 o
   7   1   1        0.57       -0.12      0.24 o
   8   1   1        1.03       -0.48      0.48 o
   9   1   1       32.44       30.71      1.12 o
  10   1   1       83.89       77.03      1.79 o
  11   1   1        1.17        3.35      0.93 o
  12   1   1       64.53       75.28      2.45 o
  13   1   1       24.56       29.82      2.25 o
 -12   2   1        0.72       -2.54      3.06 o
 -11   2   1        0.25       -0.02      1.18 o
 -10   2   1        4.64        4.98      1.12 o
  -9   2   1        9.72       17.28      1.22 o
  -8   2   1       32.35       28.66      0.93 o
  -7   2   1        0.81        0.38      0.43 o
  -6   2   1      174.46      179.01      2.14 o
  -5   2   1      584.41      591.25      6.40 o
  -4   2   1      952.98     1020.21     11.87 o
  -3   2   1      399.16      433.08      6.27 o
  -2   2   1     1826.15     1979.10     28.29 o
  -1   2   1     1527.52     1782.99     25.59 o
   0   2   1      308.72      343.86      3.37 o
   1   2   1      556.39      659.63      5.95 o
   2   2   1      461.00      360.58      3.70 o
   3   2   1     1169.57     1343.91     13.35 o
   4   2   1      315.54      390.24      3.48 o
   5   2   1     1120.22     1244.39     10.69 o
   6   2   1        0.28        0.45      0.34 o
   7   2   1       24.01       17.79      0.49 o
   8   2   1       62.39       61.62      1.04 o
   9   2   1        0.65        0.23      0.64 o
  10   2   1       17.62       14.84      1.02 o
  11   2   1       20.43       16.94      1.36 o
  12   2   1       28.73       34.11      1.79 o
  13   2   1        2.17        4.78      1.79 o
 -12   3   1        8.04        6.29      1.54 o
 -11   3   1       24.05       26.64      1.60 o
 -10   3   1       32.88       37.62      1.71 o
  -9   3   1       76.90       69.95      2.84 o
  -8   3   1        0.08       -0.60      0.60 o
  -7   3   1       77.81       83.93      1.33 o
  -6   3   1       59.32       62.02      1.00 o
  -5   3   1        9.56        9.95      0.82 o
  -4   3   1       20.72       22.46      0.78 o
  -3   3   1      280.77      334.72      7.10 o
  -2   3   1      238.01      298.69      6.55 o
  -1   3   1       23.85       32.66      0.63 o
   0   3   1      312.08      352.43      4.60 o
   1   3   1     1474.78     1610.43     16.15 o
   2   3   1      280.62      206.59      2.35 o
   3   3   1      142.83       86.26      1.09 o
   4   3   1     2668.17     2756.46     25.82 o
   5   3   1      190.46      219.00      2.32 o
   6   3   1      934.67      937.23      7.83 o
   7   3   1      131.49      123.89      1.51 o
   8   3   1      405.94      425.90      4.37 o
   9   3   1       17.11       14.54      0.93 o
  10   3   1        7.43        5.35      1.05 o
  11   3   1        3.47        3.14      1.13 o
  12   3   1      103.74      121.53      4.64 o
  13   3   1       16.37       21.10      2.23 o
 -11   4   1        0.17        0.31      1.19 o
 -10   4   1        0.30       -0.53      1.01 o
  -9   4   1        6.49       11.37      1.02 o
  -8   4   1        4.68        2.39      0.64 o
  -7   4   1       27.14       27.92      0.71 o
  -6   4   1      137.95      140.30      3.52 o
  -5   4   1      175.57      192.17      3.46 o
  -4   4   1      817.74      854.44     26.78 o
  -3   4   1       36.16       23.36      2.10 o
  -2   4   1     1909.81     1984.01     60.36 o
  -1   4   1       22.36       33.36      0.89 o
   0   4   1      172.51      167.08      2.05 o
   1   4   1        3.81        4.68      0.20 o
   2   4   1       18.18       20.50      0.54 o
   3   4   1        1.50        6.39      0.38 o
   4   4   1      991.38     1016.01     10.33 o
   5   4   1      268.00      332.65      3.64 o
   6   4   1        2.13        0.43      0.27 o
   7   4   1      702.85      667.00      6.86 o
   8   4   1       90.64       90.27      1.34 o
   9   4   1        6.95        9.60      0.67 o
  10   4   1        9.93        6.54      1.07 o
  11   4   1       14.97       11.28      1.61 o
  12   4   1        0.15        2.99      1.38 o
  13   4   1        2.47        2.30      4.09 o
 -11   5   1       13.01        7.89      1.76 o
 -10   5   1       18.71       13.49      1.57 o
  -9   5   1        0.02        0.77      0.68 o
  -8   5   1       21.80       20.48      0.90 o
  -7   5   1       18.76       14.29      0.66 o
  -6   5   1        0.64       -0.54      0.73 o
  -5   5   1       37.44       39.93      3.23 o
  -4   5   1      237.75      252.11      9.02 o
  -3   5   1      285.16      295.88     10.11 o
  -2   5   1      133.44      126.52      2.32 o
  -1   5   1       30.72       46.70      0.92 o
   0   5   1      163.00      184.93      2.11 o
   1   5   1       15.68       17.58      0.47 o
   2   5   1      228.80      167.06      1.87 o
   3   5   1      185.00      224.22      3.02 o
   4   5   1      686.97      610.83      6.35 o
   5   5   1      256.86      188.94      2.25 o
   6   5   1      382.98      382.63      3.98 o
   7   5   1       92.11       93.17      1.29 o
   8   5   1      106.44      106.21      1.63 o
   9   5   1       34.17       30.98      1.00 o
  10   5   1       21.12       20.19      1.33 o
  11   5   1        0.99       -0.51      1.18 o
  12   5   1       40.81       39.19      2.71 o
  13   5   1        7.64        8.33      3.33 o
 -10   6   1        0.23        2.04      1.23 o
  -9   6   1        2.61        1.59      0.77 o
  -8   6   1       17.88       16.82      0.94 o
  -7   6   1        7.42        4.11      2.16 o
  -6   6   1        6.18        9.08      2.43 o
  -5   6   1       16.87       11.91      2.29 o
  -4   6   1       33.57       28.23      2.52 o
  -3   6   1       18.07       16.05      1.95 o
  -2   6   1      657.35      647.40     10.77 o
  -1   6   1      300.64      277.56      3.36 o
   0   6   1      125.52      117.91      1.46 o
   1   6   1      325.36      282.71      3.76 o
   2   6   1       81.57       86.17      1.22 o
   3   6   1      215.47      252.79      2.79 o
   4   6   1        7.23        5.99      0.46 o
   5   6   1       58.03       38.91      0.88 o
   6   6   1       16.51       17.36      0.66 o
   7   6   1      946.12      930.08      9.09 o
   8   6   1      286.43      272.30      3.49 o
   9   6   1       22.29       26.24      1.19 o
  10   6   1        8.18        7.54      1.07 o
  11   6   1        1.09       -0.06      1.63 o
  12   6   1        3.80        3.20      3.97 o
  13   6   1        0.55        0.82      3.29 o
 -10   7   1        6.43        6.02      1.38 o
  -9   7   1        4.78        5.43      0.80 o
  -8   7   1        5.87        5.23      1.23 o
  -7   7   1        8.86       13.13      3.04 o
  -6   7   1       22.24       10.84      2.41 o
  -5   7   1       41.99       47.13      3.99 o
  -4   7   1       26.71       34.77      2.96 o
  -3   7   1       32.48       35.47      1.68 o
  -2   7   1       16.94       17.87      0.66 o
  -1   7   1      191.61      184.84      2.37 o
   0   7   1      228.99      226.42      2.87 o
   1   7   1       17.01       18.36      0.58 o
   2   7   1      110.36      123.00      1.60 o
   3   7   1       92.46       85.72      1.33 o
   4   7   1       60.13       56.86      1.02 o
   5   7   1        0.49       -0.45      0.45 o
   6   7   1      250.32      243.22      2.93 o
   7   7   1       53.80       59.02      1.25 o
   8   7   1       32.46       28.47      1.39 o
   9   7   1       37.76       30.68      2.07 o
  10   7   1      130.06      123.63      5.44 o
  11   7   1       32.29       26.70      2.65 o
  12   7   1        0.59        0.45      2.67 o
  13   7   1        1.06       -0.10      3.48 o
  -9   8   1        3.32        2.92      1.05 o
  -8   8   1        4.30        8.14      3.40 o
  -7   8   1        9.60       16.88      3.40 o
  -6   8   1        0.69        0.57      2.50 o
  -5   8   1        4.03        4.66      2.47 o
  -4   8   1        9.51       12.44      2.50 o
  -3   8   1        7.36       10.35      3.31 o
  -2   8   1      209.14      201.60      2.85 o
  -1   8   1      147.97      137.83      1.94 o
   0   8   1      111.42      114.55      1.83 o
   1   8   1      351.79      359.19      4.90 o
   2   8   1      127.06      131.20      2.22 o
   3   8   1        2.73        1.31      0.47 o
   4   8   1        1.94        0.79      0.70 o
   5   8   1       56.46       46.04      1.37 o
   6   8   1        2.29       -0.71      0.71 o
   7   8   1       54.34       50.22      1.83 o
   8   8   1       44.43       51.84      2.23 o
   9   8   1        0.01        0.07      1.10 o
  10   8   1       23.13       25.87      1.71 o
  11   8   1        1.04        3.17      1.58 o
  12   8   1        0.28       -0.71      2.70 o
  13   8   1        5.08        2.94      4.07 o
  -7   9   1       12.61       21.92      3.96 o
  -6   9   1       12.27       15.00      3.13 o
  -5   9   1        0.11        0.19      2.64 o
  -4   9   1        1.76        4.43      2.54 o
  -3   9   1        5.87        3.36      0.81 o
  -2   9   1        8.16        8.35      0.82 o
  -1   9   1        0.28       -0.51      0.51 o
   0   9   1        0.06       -0.10      0.55 o
   1   9   1        0.58       -0.54      0.54 o
   2   9   1       27.71       22.51      0.87 o
   3   9   1      125.96      121.05      2.78 o
   4   9   1        2.67        2.95      0.63 o
   5   9   1      145.04      134.86      3.13 o
   6   9   1       17.47       15.01      1.02 o
   7   9   1       94.63       99.05      4.25 o
   8   9   1       80.53       85.85      2.84 o
   9   9   1       59.39       59.72      2.61 o
  10   9   1      107.10      100.54      3.32 o
  11   9   1       80.70       85.19      4.00 o
  12   9   1        1.78        1.82      2.17 o
  -4  10   1        5.34        2.28      1.62 o
  -3  10   1       15.57       12.44      0.73 o
  -2  10   1        0.04       -0.61      0.61 o
  -1  10   1        3.28        1.94      0.62 o
   0  10   1       28.64       33.53      1.21 o
   1  10   1      215.68      211.08      5.12 o
   2  10   1       89.76       79.03      2.23 o
   3  10   1      155.11      149.52      4.38 o
   4  10   1        0.28        1.28      1.14 o
   5  10   1      193.41      193.52      3.77 o
   6  10   1        4.49        4.91      1.11 o
   7  10   1        1.50        0.61      1.63 o
   8  10   1       12.28       11.77      1.99 o
   9  10   1        0.09       -0.23      1.42 o
  10  10   1        0.02        0.68      1.57 o
  11  10   1        1.61        0.83      1.67 o
  12  10   1        4.85        1.76      4.05 o
  -5  11   1        8.96        9.63      0.79 o
  -4  11   1        0.00       -0.62      0.71 o
  -3  11   1        2.07        1.73      0.67 o
  -2  11   1        0.10       -0.33      0.92 o
  -1  11   1        8.24        7.21      1.15 o
   0  11   1        2.62        2.88      0.91 o
   1  11   1        1.18       -0.61      0.97 o
   2  11   1        0.40        0.28      1.20 o
   3  11   1        0.29       -1.30      1.30 o
   4  11   1        9.82        4.11      1.76 o
   5  11   1       88.59       86.19      9.11 o
   6  11   1        4.05        3.26      1.62 o
   7  11   1        6.10       -1.13      2.50 o
   8  11   1        6.97        8.73      2.06 o
   9  11   1       19.60       25.36      3.84 o
  10  11   1       38.86       53.45      4.08 o
  11  11   1       25.49       34.44      3.04 o
  -5  12   1        0.04       -1.17      1.17 o
  -4  12   1        2.76        4.57      1.41 o
  -3  12   1       13.67       13.36      1.74 o
  -2  12   1        1.10        0.48      1.08 o
  -1  12   1        0.02       -0.55      1.19 o
   0  12   1        3.24        1.79      1.25 o
   1  12   1       35.86       33.41      2.10 o
   2  12   1       32.67       37.55      2.24 o
   3  12   1       32.84       29.56      2.42 o
   4  12   1        4.04        4.76      1.65 o
   5  12   1      113.03      121.60      4.14 o
   6  12   1        7.10        5.87      1.88 o
   7  12   1        0.77       -2.94      2.94 o
   8  12   1        4.34        2.24      2.94 o
   9  12   1        1.16        3.86      3.15 o
  10  12   1        2.42        1.70      3.33 o
  -3  13   1        4.07        2.64      1.66 o
  -2  13   1        3.62        3.24      1.26 o
  -1  13   1        5.00        2.72      1.51 o
   0  13   1        0.01       -1.35      1.35 o
   1  13   1        1.27       -1.47      1.47 o
   2  13   1        1.41       -0.71      1.57 o
   3  13   1        0.07        0.28      1.57 o
   4  13   1       11.40       10.45      2.30 o
   5  13   1       12.53       14.29      2.30 o
   6  13   1        3.72        7.49      3.10 o
   7  13   1       10.26       16.74      3.52 o
   8  13   1        2.73        2.58      3.31 o
   9  13   1        3.37       -0.69      3.33 o
  -2  14   1        0.09       -0.15      1.80 o
  -1  14   1        1.39        1.14      1.91 o
   0  14   1        2.39        0.49      1.49 o
   1  14   1        1.56       -0.81      1.49 o
   2  14   1        1.93       -1.61      1.61 o
   3  14   1        0.49       -0.33      1.75 o
   4  14   1       18.00       22.26      2.39 o
   5  14   1       44.05       53.70      3.21 o
   6  14   1        4.27        5.81      3.57 o
   7  14   1        1.35        1.93      3.75 o
   8  14   1        0.00       -3.65      3.80 o
   2  15   1        0.37       -0.80      1.87 o
   3  15   1        0.61       -0.05      1.93 o
   4  15   1        0.75        4.23      2.10 o
   5  15   1        0.36        2.64      2.14 o
  -7 -14   2        1.03       -0.50      3.67 o
  -6 -14   2        0.55       -3.15      3.73 o
  -5 -14   2        0.61       -0.73      3.29 o
  -4 -14   2        0.60        0.40      2.05 o
  -3 -14   2        4.71        7.56      2.10 o
  -2 -14   2        2.58        0.37      1.73 o
  -1 -14   2        1.90        2.80      1.69 o
   0 -14   2        1.84        6.15      1.72 o
   1 -14   2        1.60       -0.52      1.48 o
  -9 -13   2        4.58        6.90      3.96 o
  -8 -13   2        7.11        3.36      3.78 o
  -7 -13   2        1.67        4.43      3.38 o
  -6 -13   2       17.61       20.83      3.65 o
  -5 -13   2       16.35       15.20      2.13 o
  -4 -13   2        1.50        1.78      1.75 o
  -3 -13   2        4.56        3.56      1.78 o
  -2 -13   2        3.99        4.75      2.99 o
  -1 -13   2        1.12       -0.42      1.55 o
   0 -13   2        0.24       -0.74      1.42 o
   1 -13   2        1.43        2.33      1.60 o
   2 -13   2        0.89        0.94      1.21 o
   3 -13   2        4.61        8.87      1.62 o
 -10 -12   2        5.87        6.48      3.42 o
  -9 -12   2        0.05       -3.04      3.04 o
  -8 -12   2        5.65       11.91      3.61 o
  -7 -12   2        7.69        7.95      3.33 o
  -6 -12   2        1.12        4.61      2.87 o
  -5 -12   2       26.46       30.60      2.30 o
  -4 -12   2        0.91        1.45      1.65 o
  -3 -12   2        0.94       -0.67      1.53 o
  -2 -12   2        2.28        2.47      1.54 o
  -1 -12   2        1.10       -0.59      1.15 o
   0 -12   2        0.73       -1.13      1.13 o
   1 -12   2        4.11        4.12      1.18 o
   2 -12   2        8.89       11.66      1.26 o
   3 -12   2        0.17       -0.72      1.00 o
   4 -12   2        1.08        1.48      1.25 o
   5 -12   2        2.56        1.85      1.23 o
 -11 -11   2        2.91        0.81      2.94 o
 -10 -11   2        0.02        0.08      4.47 o
  -9 -11   2        0.12       -1.30      2.05 o
  -8 -11   2       10.42        5.10      2.92 o
  -7 -11   2        7.55        9.54      3.02 o
  -6 -11   2       56.61       60.61      3.17 o
  -5 -11   2        8.62        8.99      1.72 o
  -4 -11   2       33.28       38.34      2.30 o
  -3 -11   2       64.33       59.38      2.69 o
  -2 -11   2       34.32       29.71      3.30 o
  -1 -11   2        2.48        2.60      1.05 o
   0 -11   2        7.47       11.25      1.04 o
   1 -11   2       12.02       12.15      1.20 o
   2 -11   2        0.59       -0.72      0.97 o
   3 -11   2        8.78        9.10      1.03 o
   4 -11   2        0.16        0.54      1.09 o
   5 -11   2        5.81        7.12      4.19 o
   6 -11   2        0.01       -0.95      0.95 o
 -11 -10   2       26.35       31.58      2.76 o
 -10 -10   2       29.48       36.05      2.77 o
  -9 -10   2        3.09        1.70      2.14 o
  -8 -10   2        0.34       -1.70      1.70 o
  -7 -10   2       68.60       72.61      3.28 o
  -6 -10   2        5.30        7.10      1.62 o
  -5 -10   2       62.72       63.98      2.93 o
  -4 -10   2        0.41        0.10      2.19 o
  -3 -10   2       25.04       22.38      1.25 o
  -2 -10   2        4.37        1.54      0.85 o
  -1 -10   2        1.27        0.66      0.81 o
   0 -10   2        0.65        1.24      0.78 o
   1 -10   2        8.62       10.06      0.95 o
   2 -10   2        0.76        1.45      0.68 o
   3 -10   2        1.39        1.26      0.67 o
   4 -10   2       10.96       10.88      1.70 o
   5 -10   2       10.61        9.78      1.33 o
   6 -10   2        8.73        8.01      1.11 o
   7 -10   2        0.31       -0.31      3.38 o
 -12  -9   2        1.71        1.99      3.57 o
 -11  -9   2        0.34       -0.24      1.88 o
 -10  -9   2        3.69        3.76      1.61 o
  -9  -9   2        1.08       -1.19      1.43 o
  -8  -9   2        2.25        1.89      1.32 o
  -7  -9   2       16.75       16.17      1.50 o
  -6  -9   2        2.37       -0.10      0.96 o
  -5  -9   2       65.21       67.33      1.71 o
  -4  -9   2      127.79      136.07      2.13 o
  -3  -9   2      300.46      319.87      3.90 o
  -2  -9   2       26.12       28.63      1.18 o
  -1  -9   2       31.67       26.85      1.09 o
   0  -9   2       13.57       10.83      0.91 o
   1  -9   2        2.02        0.39      0.69 o
   2  -9   2        0.01       -0.23      0.52 o
   3  -9   2        0.18       -0.44      0.71 o
   4  -9   2        1.22        0.05      0.53 o
   5  -9   2       12.51        9.63      0.71 o
   6  -9   2        2.63        2.73      2.87 o
   7  -9   2        2.32        4.64      3.15 o
   8  -9   2        1.95        6.73      3.52 o
 -12  -8   2        1.32        0.86      3.71 o
 -11  -8   2       79.02       81.20      7.05 o
 -10  -8   2       26.70       30.78      2.07 o
  -9  -8   2       86.98       91.66      3.00 o
  -8  -8   2       16.38       16.76      1.50 o
  -7  -8   2        0.73       -0.23      1.17 o
  -6  -8   2       15.10       17.91      1.02 o
  -5  -8   2        9.53        7.58      0.64 o
  -4  -8   2       33.22       35.08      0.92 o
  -3  -8   2       31.40       28.80      0.80 o
  -2  -8   2       33.85       25.41      0.94 o
  -1  -8   2        1.40        1.21      0.48 o
   0  -8   2       76.89       73.87      1.37 o
   1  -8   2      132.15      130.05      2.10 o
   2  -8   2        8.37       11.32      0.58 o
   3  -8   2        1.90        1.71      0.48 o
   4  -8   2        1.17       -0.41      0.41 o
   5  -8   2       17.54       16.47      1.12 o
   6  -8   2       12.25       16.97      2.89 o
   7  -8   2       14.39       20.58      3.40 o
   8  -8   2        7.29        5.03      1.07 o
   9  -8   2       14.30       10.32      3.33 o
 -12  -7   2        3.50        1.70      3.36 o
 -11  -7   2        0.08        3.96      2.10 o
 -10  -7   2       10.35       12.47      1.56 o
  -9  -7   2        0.12        1.94      1.23 o
  -8  -7   2       47.21       44.30      3.53 o
  -7  -7   2       16.29       11.04      1.24 o
  -6  -7   2       65.24       53.40      1.25 o
  -5  -7   2       28.65       25.50      0.78 o
  -4  -7   2       31.48       20.25      0.63 o
  -3  -7   2      228.49      217.44      2.27 o
  -2  -7   2        5.06        2.61      0.40 o
  -1  -7   2      851.47      836.41      9.19 o
   0  -7   2      141.49      140.68      1.83 o
   1  -7   2      691.68      682.79      8.18 o
   2  -7   2       36.91       40.00      0.93 o
   3  -7   2       88.40       81.14      1.54 o
   4  -7   2        0.10       -0.51      0.76 o
   5  -7   2        1.30        3.90      1.94 o
   6  -7   2        3.56        2.35      2.24 o
   7  -7   2        0.31       -0.34      2.31 o
   8  -7   2        0.30       -0.65      0.65 o
   9  -7   2        3.07        1.47      1.05 o
  10  -7   2        0.55        1.15      2.68 o
 -13  -6   2        0.24        1.89      3.44 o
 -12  -6   2        4.82        4.52      2.19 o
 -11  -6   2       86.45       83.12      3.72 o
 -10  -6   2       10.62       10.15      1.50 o
  -9  -6   2      277.13      292.73      4.63 o
  -8  -6   2        9.34        5.80      0.97 o
  -7  -6   2      408.13      414.14      4.87 o
  -6  -6   2      327.55      305.70      3.47 o
  -5  -6   2      203.17      215.87      2.46 o
  -4  -6   2        1.67        0.74      0.44 o
  -3  -6   2      102.93      104.03      1.14 o
  -2  -6   2       14.63       10.04      0.48 o
  -1  -6   2        1.83        5.21      0.38 o
   0  -6   2      356.55      450.28      5.48 o
   1  -6   2        0.26        0.59      0.31 o
   2  -6   2       41.20       47.49      0.86 o
   3  -6   2        7.30        6.71      0.43 o
   4  -6   2       46.17       45.73      1.69 o
   5  -6   2       30.59       24.78      1.98 o
   6  -6   2       21.38       24.12      2.67 o
   7  -6   2       45.49       42.94      1.65 o
   8  -6   2       49.77       54.21      2.34 o
   9  -6   2       66.28       64.93      2.72 o
  10  -6   2        7.61        8.75      1.33 o
 -13  -5   2        0.62        0.44      3.25 o
 -12  -5   2       13.87       13.93      2.20 o
 -11  -5   2        0.26        0.77      1.83 o
 -10  -5   2       35.98       31.94      1.94 o
  -9  -5   2        6.86       10.16      1.05 o
  -8  -5   2      128.81      131.44      2.06 o
  -7  -5   2        3.47        3.39      0.57 o
  -6  -5   2        3.41        3.99      0.45 o
  -5  -5   2        9.57       10.30      0.48 o
  -4  -5   2       31.67       40.20      0.74 o
  -3  -5   2       81.55      100.05      1.12 o
  -2  -5   2        3.12        3.30      0.24 o
  -1  -5   2      457.46      444.18      4.61 o
   0  -5   2     1896.42     1987.96     19.98 o
   1  -5   2     7254.36     7917.46     91.79 o
   2  -5   2      137.33      125.83      1.68 o
   3  -5   2       89.29       71.69      1.34 o
   4  -5   2       71.33       66.98      1.66 o
   5  -5   2       53.07       56.97      1.95 o
   6  -5   2       22.69       25.95      0.96 o
   7  -5   2        1.31        0.59      0.54 o
   8  -5   2       14.58       13.32      1.06 o
   9  -5   2       23.91       26.76      1.01 o
  10  -5   2        7.94        6.61      1.05 o
  11  -5   2        0.79        2.06      1.30 o
 -13  -4   2        0.83        3.46      3.42 o
 -12  -4   2        0.05       -1.29      1.29 o
 -11  -4   2       17.13       22.04      1.63 o
 -10  -4   2       28.89       27.94      1.61 o
  -9  -4   2      190.27      200.02      3.01 o
  -8  -4   2        0.80       -0.04      0.51 o
  -7  -4   2     1486.68     1448.94     14.65 o
  -6  -4   2      432.64      413.37      4.47 o
  -5  -4   2      385.88      395.99      4.28 o
  -4  -4   2      540.46      498.32      4.70 o
  -3  -4   2        0.14        6.63      0.29 o
  -2  -4   2       19.01       17.96      0.38 o
  -1  -4   2       57.57       55.56      0.70 o
   0  -4   2       60.57       50.01      0.72 o
   1  -4   2      252.82      235.30      2.34 o
   2  -4   2     3115.19     3296.93     38.40 o
   3  -4   2       34.64       38.17      0.90 o
   4  -4   2       33.35       38.76      0.91 o
   5  -4   2      139.31      134.40      2.36 o
   6  -4   2       58.74       54.90      1.02 o
   7  -4   2       84.34       69.02      1.30 o
   8  -4   2       31.88       37.60      1.24 o
   9  -4   2       68.22       75.61      2.16 o
  10  -4   2       13.79       13.11      1.16 o
  11  -4   2        6.93        6.57      1.86 o
  12  -4   2       14.96       16.05      2.22 o
 -13  -3   2        4.71        7.53      2.01 o
 -12  -3   2       30.58       35.24      1.89 o
 -11  -3   2        0.02       -0.13      1.63 o
 -10  -3   2        6.01        3.94      1.14 o
  -9  -3   2        3.05        2.33      0.94 o
  -8  -3   2       15.71       13.57      0.65 o
  -7  -3   2        3.35        5.56      0.57 o
  -6  -3   2       69.80       64.89      0.98 o
  -5  -3   2      251.05      227.73      2.44 o
  -4  -3   2     1234.57     1265.28     10.53 o
  -3  -3   2       99.57       85.02      1.13 o
  -2  -3   2       69.78       61.54      0.68 o
  -1  -3   2      267.36      251.47      2.16 o
   0  -3   2      759.92      799.69      8.10 o
   1  -3   2     4412.76     4714.96     47.42 o
   2  -3   2       96.85      121.32      1.44 o
   3  -3   2     1459.29     1594.87     22.68 o
   4  -3   2      174.54      165.05      2.61 o
   5  -3   2      204.67      229.59      2.63 o
   6  -3   2       10.38       13.58      0.54 o
   7  -3   2       28.35       23.72      0.84 o
   8  -3   2      177.89      200.42      3.52 o
   9  -3   2       28.12       36.47      1.62 o
  10  -3   2        6.00        7.67      1.32 o
  11  -3   2        0.61       -0.22      1.11 o
  12  -3   2        0.21        2.35      1.26 o
 -13  -2   2        4.96        2.38      1.83 o
 -12  -2   2        1.48        1.50      1.25 o
 -11  -2   2        3.02        2.66      1.16 o
 -10  -2   2        5.60        4.82      1.08 o
  -9  -2   2       90.45       83.86      2.10 o
  -8  -2   2       51.81       53.74      1.15 o
  -7  -2   2     1268.00     1196.35     11.45 o
  -6  -2   2       80.00       71.24      0.98 o
  -5  -2   2      758.30      767.86      6.69 o
  -4  -2   2      464.72      478.47      5.99 o
  -3  -2   2       37.66       34.49      0.48 o
  -2  -2   2       45.63       28.35      0.43 o
  -1  -2   2      568.45      663.71      5.42 o
   0  -2   2       15.55       12.15      0.25 o
   1  -2   2      674.04      585.12      5.58 o
   2  -2   2     3111.65     3464.91     32.76 o
   3  -2   2       49.35       62.12      0.76 o
   4  -2   2       19.36       11.86      0.30 o
   5  -2   2      109.85      113.20      1.25 o
   6  -2   2        0.91        3.63      0.29 o
   7  -2   2        0.43        0.40      0.48 o
   8  -2   2        9.79       15.88      0.71 o
   9  -2   2       43.19       34.66      1.49 o
  10  -2   2        3.20        1.70      1.02 o
  11  -2   2        8.89        8.99      1.27 o
  12  -2   2       60.66       71.25      2.56 o
 -13  -1   2        4.80        1.08      1.80 o
 -12  -1   2       44.22       42.34      1.95 o
 -11  -1   2        2.07        2.36      1.15 o
 -10  -1   2       23.60       17.69      1.23 o
  -9  -1   2        0.12        0.56      0.76 o
  -8  -1   2       17.01       19.65      0.91 o
  -7  -1   2        0.56        1.68      0.32 o
  -6  -1   2      213.06      203.30      2.07 o
  -5  -1   2      932.27     1086.02      9.77 o
  -4  -1   2      267.33      229.16      2.12 o
  -3  -1   2        3.09        4.84      0.21 o
  -2  -1   2       58.55      117.27      1.05 o
  -1  -1   2       61.56       79.55      0.79 o
   0  -1   2       86.47       77.06      0.82 o
   1  -1   2      226.91      205.93      1.90 o
   2  -1   2        0.51        0.42      0.13 o
   3  -1   2     1175.81     1188.58     11.98 o
   4  -1   2     1344.64     1417.04     14.26 o
   5  -1   2      523.68      515.27      4.74 o
   6  -1   2      444.25      455.29      4.76 o
   7  -1   2        9.59       18.66      0.56 o
   8  -1   2        5.51        2.19      0.50 o
   9  -1   2        0.23       -0.20      0.51 o
  10  -1   2        2.79        1.76      0.68 o
  11  -1   2        1.57        1.08      1.12 o
  12  -1   2        1.11        1.66      1.30 o
  13  -1   2        6.74        6.04      1.70 o
 -13   0   2        1.81        2.93      1.92 o
 -12   0   2        3.99        4.68      1.48 o
 -11   0   2       35.20       44.00      1.78 o
 -10   0   2        1.28        1.22      0.92 o
  -9   0   2       29.98       34.05      1.23 o
  -8   0   2       23.79       30.54      0.89 o
  -7   0   2       84.12       88.36      1.39 o
  -6   0   2      120.34      118.44      1.43 o
  -5   0   2      698.19      741.84      7.11 o
  -4   0   2      924.86      977.14      8.76 o
  -3   0   2      452.30      571.67      4.74 o
  -2   0   2    12865.11    13978.27    109.83 o
  -1   0   2     2206.32     2657.39     21.67 o
   0   0   2        6.98       10.58      0.35 o
   1   0   2      376.98      466.24      4.22 o
   2   0   2      384.53      401.52      3.83 o
   3   0   2      233.32      231.11      2.29 o
   4   0   2      191.06      185.20      1.79 o
   5   0   2       46.75       68.62      0.89 o
   6   0   2        0.16        2.22      0.31 o
   7   0   2       94.97       83.45      1.77 o
   8   0   2      158.26      139.47      1.96 o
   9   0   2        4.56        2.26      0.68 o
  10   0   2        5.37        4.01      0.77 o
  11   0   2        9.78        6.74      0.94 o
  12   0   2       70.38       71.78      2.22 o
  13   0   2        7.26       10.63      1.81 o
 -12   1   2       25.08       22.12      1.97 o
 -11   1   2        1.58        0.94      1.46 o
 -10   1   2      129.53      125.52      2.80 o
  -9   1   2        0.12        0.61      0.58 o
  -8   1   2        8.37        8.25      0.49 o
  -7   1   2       49.42       47.76      0.86 o
  -6   1   2       24.65       25.79      0.59 o
  -5   1   2      340.17      351.79      3.52 o
  -4   1   2      160.32      164.75      1.75 o
  -3   1   2        0.63        4.49      0.22 o
  -2   1   2      915.48      905.41      7.77 o
  -1   1   2       73.22       90.15      0.76 o
   0   1   2     1019.53     1323.75     11.76 o
   1   1   2      142.07      151.43      1.56 o
   2   1   2     1346.03     1372.17     12.90 o
   3   1   2        1.92       17.15      0.52 o
   4   1   2     4532.34     4778.91     40.85 o
   5   1   2        2.42        2.47      0.22 o
   6   1   2      861.99      891.13      8.49 o
   7   1   2      251.41      205.34      2.08 o
   8   1   2      204.86      212.50      2.95 o
   9   1   2        7.94       13.80      0.85 o
  10   1   2       16.57       12.07      0.90 o
  11   1   2        1.13        0.00      0.86 o
  12   1   2        2.54        4.91      1.30 o
  13   1   2       25.70       33.10      2.36 o
 -12   2   2        0.70        0.05      1.51 o
 -11   2   2       17.65       17.58      1.65 o
 -10   2   2       20.48       23.54      1.67 o
  -9   2   2        7.84        7.71      1.06 o
  -8   2   2        1.04        1.56      0.51 o
  -7   2   2       37.36       29.71      0.61 o
  -6   2   2      103.54      110.52      1.31 o
  -5   2   2      147.72      158.06      1.67 o
  -4   2   2     1571.38     1796.88     17.91 o
  -3   2   2      825.60      856.17      8.61 o
  -2   2   2     1704.22     1760.43     14.99 o
  -1   2   2      523.47      591.59      5.66 o
   0   2   2     2996.96     3339.18     27.40 o
   1   2   2     2052.93     2241.69     19.96 o
   2   2   2       55.91       77.06      0.89 o
   3   2   2      199.36      219.87      2.24 o
   4   2   2      454.46      475.07      5.21 o
   5   2   2      103.43      149.91      1.66 o
   6   2   2        1.02        1.81      0.29 o
   7   2   2       12.19       13.55      0.45 o
   8   2   2       16.54       17.38      0.63 o
   9   2   2       25.97       17.57      0.90 o
  10   2   2        5.91        3.18      0.87 o
  11   2   2        0.13       -0.61      1.01 o
  12   2   2       19.75       14.91      1.48 o
  13   2   2        7.76        9.31      1.85 o
 -12   3   2       10.52       15.03      1.73 o
 -11   3   2        9.52        9.78      1.50 o
 -10   3   2       63.63       56.08      2.36 o
  -9   3   2        1.04       -0.63      1.06 o
  -8   3   2       58.09       55.77      1.25 o
  -7   3   2       27.49       24.84      0.72 o
  -6   3   2        5.77        2.54      0.38 o
  -5   3   2       18.91       20.23      0.49 o
  -4   3   2       66.86       73.41      0.94 o
  -3   3   2       69.28       75.53      1.76 o
  -2   3   2      263.30      307.86      5.09 o
  -1   3   2      707.29      706.07      6.37 o
   0   3   2      456.28      523.98      4.71 o
   1   3   2     1990.65     2141.73     20.05 o
   2   3   2        2.09       -0.16      0.16 o
   3   3   2       56.27      127.60      1.43 o
   4   3   2      635.26      703.32      6.89 o
   5   3   2      316.68      227.00      2.58 o
   6   3   2      868.47      942.23      8.64 o
   7   3   2      514.01      467.28      4.45 o
   8   3   2       36.69       33.04      0.82 o
   9   3   2        8.64       10.43      0.72 o
  10   3   2       49.81       46.96      1.64 o
  11   3   2        3.45        2.48      1.12 o
  12   3   2        4.62        1.83      1.62 o
  13   3   2       10.00       12.41      2.28 o
 -11   4   2        6.06        7.73      1.36 o
 -10   4   2       10.58       10.37      1.33 o
  -9   4   2        2.41        1.52      1.00 o
  -8   4   2       18.17       21.44      0.94 o
  -7   4   2      148.05      145.91      2.03 o
  -6   4   2        0.25        0.52      0.35 o
  -5   4   2       38.39       39.38      0.93 o
  -4   4   2       23.34       26.91      0.96 o
  -3   4   2      253.52      269.99      4.67 o
  -2   4   2      326.30      333.42      5.64 o
  -1   4   2      872.66      957.94     12.85 o
   0   4   2      862.81      883.25     10.17 o
   1   4   2        4.69        6.65      0.31 o
   2   4   2      269.84      237.40      2.41 o
   3   4   2     1284.38     1481.72     14.07 o
   4   4   2       42.54       44.66      0.86 o
   5   4   2        1.71        5.47      0.39 o
   6   4   2      102.21       97.44      1.38 o
   7   4   2      124.72      121.71      1.48 o
   8   4   2       49.21       50.83      1.07 o
   9   4   2       46.33       41.44      1.11 o
  10   4   2      115.89      108.98      2.64 o
  11   4   2       18.38       10.76      1.59 o
  12   4   2        5.78        1.91      1.33 o
  13   4   2        0.59        1.60      2.38 o
 -11   5   2        3.33        2.81      1.68 o
 -10   5   2       13.32       13.99      1.29 o
  -9   5   2       21.33       19.25      1.27 o
  -8   5   2       38.05       29.53      1.06 o
  -7   5   2       22.77       25.83      1.21 o
  -6   5   2       64.53       61.60      1.09 o
  -5   5   2       17.89       14.78      1.10 o
  -4   5   2      165.03      188.81      3.43 o
  -3   5   2       32.16       40.01      1.10 o
  -2   5   2      333.99      374.16      6.86 o
  -1   5   2      193.09      195.09      2.58 o
   0   5   2      118.80      107.70      1.76 o
   1   5   2      189.24      188.19      2.33 o
   2   5   2     1293.18     1428.19     15.15 o
   3   5   2      119.24      112.90      2.25 o
   4   5   2      347.69      322.90      3.74 o
   5   5   2      161.53      121.86      1.61 o
   6   5   2       35.25       30.58      0.94 o
   7   5   2      423.20      390.58      6.74 o
   8   5   2       63.66       66.70      1.29 o
   9   5   2        1.16        0.57      0.59 o
  10   5   2       91.59       87.52      2.40 o
  11   5   2       43.54       37.97      2.84 o
  12   5   2        0.20        1.40      1.74 o
  13   5   2        0.00       -2.89      3.10 o
 -10   6   2        1.27        0.73      1.36 o
  -9   6   2        0.18        0.61      1.24 o
  -8   6   2        5.39        7.90      0.73 o
  -7   6   2       40.31       47.05      2.30 o
  -6   6   2       93.13       98.62      8.83 o
  -5   6   2        0.01        0.38      0.71 o
  -4   6   2       10.29       11.59      0.62 o
  -3   6   2       22.62       20.74      1.04 o
  -2   6   2        9.34        9.53      0.39 o
  -1   6   2      387.84      399.44      5.13 o
   0   6   2      478.48      481.60      6.66 o
   1   6   2      184.73      187.04      2.61 o
   2   6   2      676.74      739.24      8.58 o
   3   6   2      379.53      397.99      4.47 o
   4   6   2        1.96        6.57      0.47 o
   5   6   2        4.02        8.03      0.49 o
   6   6   2        2.67        2.53      0.50 o
   7   6   2       54.94       55.84      1.02 o
   8   6   2      131.84      140.04      2.14 o
   9   6   2       26.08       26.35      1.19 o
  10   6   2      130.31      133.90      2.71 o
  11   6   2      122.10      129.08      4.45 o
  12   6   2        7.50        6.45      2.01 o
  13   6   2        7.87        0.82      3.36 o
 -10   7   2        0.73       -0.27      1.30 o
  -9   7   2        9.99       11.75      1.47 o
  -8   7   2        2.83        3.36      0.73 o
  -6   7   2       42.34       54.03      4.55 o
  -5   7   2        5.64       10.15      2.47 o
  -4   7   2       26.97       24.31      1.37 o
  -3   7   2        2.59        3.27      0.75 o
  -2   7   2       94.65       94.81      1.68 o
  -1   7   2       36.65       32.69      0.78 o
   0   7   2       18.06       12.73      0.60 o
   1   7   2      192.29      190.63      2.71 o
   2   7   2      668.43      657.03      9.99 o
   3   7   2      215.17      206.84      2.74 o
   4   7   2      231.74      285.25      3.39 o
   5   7   2      429.15      412.61      5.61 o
   6   7   2       30.28       19.67      0.74 o
   7   7   2       55.54       61.17      1.28 o
   8   7   2      167.32      159.88      3.24 o
   9   7   2       37.27       38.12      1.60 o
  10   7   2       93.44       90.32      2.56 o
  11   7   2      101.79      100.68      4.00 o
  12   7   2        0.15       -0.87      1.89 o
  13   7   2       18.20       21.44      3.99 o
  -9   8   2        0.00        0.59      1.13 o
  -8   8   2        0.51       -0.12      0.65 o
  -4   8   2       33.60       25.92      1.61 o
  -3   8   2       11.09       10.99      0.48 o
  -2   8   2       33.51       29.38      0.84 o
  -1   8   2        1.92        1.40      0.54 o
   0   8   2        4.22        5.11      1.43 o
   1   8   2      180.04      184.33      3.04 o
   2   8   2      220.12      246.23      3.51 o
   3   8   2      255.19      241.93      3.17 o
   4   8   2        4.44        9.94      0.64 o
   5   8   2       72.65       72.88      1.53 o
   6   8   2       21.56       16.31      0.96 o
   7   8   2      134.79      120.48      2.60 o
   8   8   2        8.15        8.71      1.30 o
   9   8   2        9.41       11.46      1.30 o
  10   8   2       35.74       39.70      1.84 o
  11   8   2       43.03       51.38      2.50 o
  12   8   2        5.91       10.01      6.31 o
  13   8   2       44.78       76.95      6.44 o
  -4   9   2        0.15       -0.56      0.56 o
  -3   9   2        0.08       -0.62      0.62 o
  -2   9   2       53.82       53.09      1.22 o
  -1   9   2      110.12      106.54      1.95 o
   0   9   2       22.92       19.37      0.81 o
   1   9   2       96.81       96.76      1.98 o
   2   9   2      181.01      161.86      3.66 o
   3   9   2       35.02       28.08      0.86 o
   4   9   2       42.29       42.69      1.59 o
   5   9   2      328.00      313.74      4.58 o
   6   9   2      142.79      130.83      3.01 o
   7   9   2        1.55       -0.54      0.93 o
   8   9   2        4.17        1.66      1.34 o
   9   9   2       17.43       17.60      1.68 o
  10   9   2       33.49       37.42      2.12 o
  11   9   2       70.69       80.91      3.23 o
  12   9   2        0.05       -1.14      2.10 o
  -4  10   2       28.38       28.49      1.24 o
  -3  10   2       21.43       24.57      1.08 o
  -2  10   2       50.14       40.51      1.36 o
  -1  10   2       23.70       24.25      0.96 o
   0  10   2        3.35        4.39      0.71 o
   1  10   2       83.56       78.27      2.16 o
   2  10   2       27.52       29.79      1.60 o
   3  10   2      125.67      115.24      2.86 o
   4  10   2        0.09        1.17      1.22 o
   5  10   2       51.62       50.62      2.08 o
   6  10   2        1.66        1.85      0.96 o
   7  10   2       36.92       37.18      2.63 o
   8  10   2        3.77        2.94      1.73 o
   9  10   2        0.55       -0.16      1.38 o
  10  10   2        1.07        3.69      1.65 o
  11  10   2        4.01        3.24      1.80 o
  12  10   2       14.03       10.93      3.92 o
  -5  11   2        5.72        3.62      0.76 o
  -4  11   2        1.81        1.05      0.80 o
  -3  11   2        0.79        0.37      0.97 o
  -2  11   2        0.71       -0.12      0.97 o
  -1  11   2       25.83       25.72      1.50 o
   0  11   2        2.42        1.64      0.95 o
   1  11   2       22.05       18.09      1.51 o
   2  11   2        3.26        0.14      1.19 o
   3  11   2        0.73        0.81      1.29 o
   4  11   2       72.17       76.88      3.01 o
   5  11   2      178.20      177.32      5.05 o
   6  11   2       41.55       42.72      2.54 o
   7  11   2       16.99       15.00      2.85 o
   8  11   2        6.55        6.08      2.02 o
   9  11   2        4.01        2.23      2.05 o
  10  11   2        2.63        1.32      2.18 o
  11  11   2        2.91        4.62      2.49 o
  -5  12   2        0.16       -0.31      1.26 o
  -4  12   2        9.73       12.92      1.68 o
  -3  12   2       13.16       17.30      1.93 o
  -2  12   2        8.65        5.97      1.19 o
  -1  12   2        8.72        8.65      1.53 o
   0  12   2        0.60       -0.18      1.91 o
   1  12   2        3.67        0.97      1.33 o
   2  12   2       10.34        8.29      1.50 o
   3  12   2        0.40       -0.84      1.43 o
   4  12   2        7.83       11.63      1.77 o
   5  12   2       49.10       52.10      2.87 o
   6  12   2       37.51       35.34      2.42 o
   7  12   2        4.34       -0.10      2.83 o
   8  12   2        0.09       -2.75      2.75 o
   9  12   2        3.38        1.80      3.06 o
  10  12   2        0.15       -3.04      3.13 o
  11  12   2        4.12        1.80      3.38 o
  -3  13   2        0.71       -0.13      1.61 o
  -2  13   2        4.45        5.58      1.63 o
  -1  13   2        0.43        0.44      1.33 o
   0  13   2        0.21       -1.31      1.31 o
   1  13   2        0.00       -1.56      1.56 o
   2  13   2        6.49        1.37      1.61 o
   3  13   2        0.47       -1.54      1.54 o
   4  13   2       18.22       18.04      2.11 o
   5  13   2       19.72       22.15      2.17 o
   6  13   2        1.52        4.07      2.01 o
   7  13   2       10.98       11.18      3.33 o
   8  13   2        0.73       -2.58      3.44 o
   9  13   2       24.90       26.13      4.07 o
  -1  14   2        3.79        5.12      1.81 o
   0  14   2        0.65        0.34      1.53 o
   1  14   2        0.79       -1.93      1.93 o
   2  14   2        0.46        1.10      1.67 o
   3  14   2        3.33        3.88      1.87 o
   4  14   2        5.02        3.96      1.97 o
   5  14   2       16.42       14.60      2.26 o
   6  14   2        5.45        3.48      3.59 o
   7  14   2        1.00        1.57      3.42 o
   8  14   2        0.01        2.98      3.90 o
   2  15   2        0.40        0.00      1.88 o
   3  15   2        0.01       -1.30      1.90 o
   4  15   2        1.14        0.51      2.02 o
   5  15   2        0.01       -1.98      1.98 o
  -6 -14   3        0.35       -0.31      3.61 o
  -5 -14   3        0.02       -1.78      3.46 o
  -4 -14   3        0.04        2.54      2.04 o
  -3 -14   3        1.63       -1.02      1.93 o
  -2 -14   3        3.21        0.82      1.85 o
  -1 -14   3        2.82        4.98      1.84 o
   0 -14   3        2.36        4.15      2.59 o
   1 -14   3        1.54        0.69      2.10 o
  -8 -13   3        3.70        3.88      3.86 o
  -7 -13   3        0.01        0.78      3.61 o
  -6 -13   3        4.78        7.28      3.44 o
  -5 -13   3        8.31       12.18      2.32 o
  -4 -13   3        4.70        4.55      1.95 o
  -3 -13   3        8.24       13.87      2.47 o
  -2 -13   3       10.43       14.43      1.96 o
  -1 -13   3        1.86        0.09      1.56 o
   0 -13   3        1.61        1.85      1.49 o
   1 -13   3        1.93        2.70      1.82 o
   2 -13   3        0.15       -0.60      1.25 o
   3 -13   3        1.93       -0.11      2.63 o
  -9 -12   3        1.77       -0.90      3.21 o
  -8 -12   3        0.22        5.62      3.27 o
  -7 -12   3        4.90        7.09      3.15 o
  -6 -12   3        1.94        3.86      3.27 o
  -5 -12   3       23.93       28.97      2.49 o
  -4 -12   3        3.29        4.20      1.71 o
  -3 -12   3        2.68        2.55      1.59 o
  -2 -12   3        3.14        4.44      1.57 o
  -1 -12   3        0.06       -1.01      1.19 o
   0 -12   3        0.39       -1.19      1.19 o
   1 -12   3       12.28       13.19      1.44 o
   2 -12   3        2.70        4.59      1.23 o
   3 -12   3        2.89        0.92      1.11 o
   4 -12   3        0.23       -1.10      1.22 o
   5 -12   3        2.84        1.40      1.28 o
 -10 -11   3        9.76        9.56      2.61 o
  -9 -11   3        3.58        1.93      3.06 o
  -8 -11   3        2.33        1.24      3.08 o
  -7 -11   3        8.49        7.97      2.92 o
  -6 -11   3        0.05       -0.50      2.60 o
  -5 -11   3        6.31        5.10      1.68 o
  -4 -11   3        0.50       -1.43      1.49 o
  -3 -11   3       52.38       57.69      2.73 o
  -2 -11   3       20.55       20.33      1.44 o
  -1 -11   3       13.61       14.51      1.32 o
   0 -11   3        0.75        0.81      1.08 o
   1 -11   3        5.59        7.91      1.19 o
   2 -11   3        0.63        1.21      1.01 o
   3 -11   3        0.00        0.54      1.01 o
   4 -11   3        0.13       -1.12      1.12 o
   5 -11   3        0.98       -1.35      1.35 o
   6 -11   3        1.67        0.53      1.11 o
 -11 -10   3        5.24        8.16      2.57 o
 -10 -10   3       23.94       30.14      2.86 o
  -9 -10   3       16.76       18.15      2.45 o
  -8 -10   3        4.31        7.97      2.08 o
  -7 -10   3        0.36       -1.33      1.71 o
  -6 -10   3        0.64       -0.72      1.74 o
  -5 -10   3        5.38        5.09      1.50 o
  -4 -10   3        4.77        3.63      1.36 o
  -3 -10   3        0.16        0.42      1.23 o
  -2 -10   3        4.95        6.24      0.84 o
  -1 -10   3        0.22        1.29      0.70 o
   0 -10   3       47.57       50.21      1.43 o
   1 -10   3      103.48      104.44      2.31 o
   2 -10   3       14.94       15.98      1.19 o
   3 -10   3       18.94       22.13      1.42 o
   4 -10   3        0.27       -0.09      1.43 o
   5 -10   3        2.73        4.34      1.13 o
   6 -10   3        0.02       -0.14      1.01 o
   7 -10   3        6.68        6.15      2.59 o
 -11  -9   3        8.06        4.80      2.34 o
 -10  -9   3        7.43        3.96      1.82 o
  -9  -9   3        4.97        6.07      1.62 o
  -8  -9   3       40.15       38.39      2.06 o
  -7  -9   3       48.17       56.64      2.53 o
  -6  -9   3       81.07       72.59      2.95 o
  -5  -9   3       96.92       92.27      2.06 o
  -4  -9   3        3.77        1.83      0.88 o
  -3  -9   3      136.91      123.21      2.23 o
  -2  -9   3        7.05        7.56      0.73 o
  -1  -9   3      179.86      195.41      3.06 o
   0  -9   3        0.35        0.09      0.61 o
   1  -9   3      100.29       95.68      1.66 o
   2  -9   3       44.68       41.27      1.07 o
   3  -9   3       15.89       15.26      0.84 o
   4  -9   3        0.38       -0.02      0.60 o
   5  -9   3        0.08        0.36      0.60 o
   6  -9   3        1.51       -0.35      0.70 o
   7  -9   3        0.01        0.37      0.72 o
   8  -9   3        6.25        5.96      2.17 o
 -12  -8   3        5.08        4.32      3.92 o
 -11  -8   3       16.87       13.96      2.35 o
 -10  -8   3       20.04       17.92      1.92 o
  -9  -8   3       82.27       87.22      3.01 o
  -8  -8   3        0.95        2.27      1.34 o
  -7  -8   3       42.27       46.79      2.09 o
  -6  -8   3       73.48       73.61      2.11 o
  -5  -8   3       43.54       44.05      1.99 o
  -4  -8   3       28.98       28.57      0.86 o
  -3  -8   3       14.94       15.58      0.59 o
  -2  -8   3        2.66        0.56      0.46 o
  -1  -8   3       22.99       24.65      0.78 o
   0  -8   3      388.38      411.27      5.14 o
   1  -8   3      332.80      375.51      4.70 o
   2  -8   3       25.76       26.08      0.84 o
   3  -8   3        3.52        3.99      0.50 o
   4  -8   3       26.51       27.53      0.96 o
   5  -8   3        3.99        5.19      0.58 o
   6  -8   3        0.82        1.21      0.56 o
   7  -8   3       19.04       19.81      1.05 o
   8  -8   3        0.02        1.14      0.76 o
   9  -8   3       35.63       36.52      6.89 o
 -12  -7   3        4.15        4.84      3.44 o
 -11  -7   3        4.86        7.77      2.17 o
 -10  -7   3        5.79        4.35      1.50 o
  -9  -7   3        0.24        3.09      1.37 o
  -8  -7   3       50.92       42.95      5.03 o
  -7  -7   3      175.81      171.52      3.92 o
  -6  -7   3      269.38      266.40      4.07 o
  -5  -7   3       77.36       71.55      1.37 o
  -4  -7   3       22.12       19.21      0.64 o
  -3  -7   3       48.28       50.32      0.81 o
  -2  -7   3       50.46       51.22      1.07 o
  -1  -7   3      459.17      456.88      4.85 o
   0  -7   3       14.41       16.42      0.57 o
   1  -7   3     1158.23     1181.18     12.84 o
   2  -7   3      596.76      586.28      7.74 o
   3  -7   3       63.96       58.94      1.17 o
   4  -7   3        0.76        1.10      0.56 o
   5  -7   3        0.10        0.05      0.68 o
   6  -7   3       14.77       12.40      0.67 o
   7  -7   3        2.97        1.35      0.58 o
   8  -7   3        0.97        0.97      0.74 o
   9  -7   3        0.93        2.11      1.19 o
  10  -7   3        0.05       -0.07      1.14 o
 -12  -6   3       17.69       24.90      3.82 o
 -11  -6   3        0.69        1.07      1.93 o
 -10  -6   3        4.61        0.76      3.19 o
  -9  -6   3      102.70      107.81      3.29 o
  -8  -6   3        9.23        8.65      1.02 o
  -7  -6   3      204.53      214.05      3.45 o
  -6  -6   3      369.22      357.20      4.00 o
  -5  -6   3       39.84       33.48      0.94 o
  -4  -6   3      243.72      251.50      2.76 o
  -3  -6   3       72.22       70.98      0.91 o
  -2  -6   3       22.45       19.58      0.51 o
  -1  -6   3       74.26       78.46      1.13 o
   0  -6   3      202.38      193.77      2.08 o
   1  -6   3      198.57      219.86      2.60 o
   2  -6   3       53.95       61.75      1.00 o
   3  -6   3       19.06       23.36      0.64 o
   4  -6   3       25.08       27.04      0.71 o
   5  -6   3      103.92      106.57      1.69 o
   6  -6   3        2.54        2.97      0.52 o
   7  -6   3        1.88        2.21      0.60 o
   8  -6   3       12.42       12.56      0.81 o
   9  -6   3       61.20       67.73      6.59 o
  10  -6   3        0.93        1.40      1.22 o
 -13  -5   3        0.32       -1.72      3.54 o
 -12  -5   3        7.31        7.95      3.23 o
 -11  -5   3        2.55       -0.37      1.81 o
 -10  -5   3        0.00       -1.17      1.17 o
  -9  -5   3       13.87       13.03      0.96 o
  -8  -5   3       58.91       64.51      1.65 o
  -7  -5   3      237.46      194.38      2.62 o
  -6  -5   3       59.71       67.36      1.30 o
  -5  -5   3      355.47      371.78      3.86 o
  -4  -5   3       21.75       17.47      0.55 o
  -3  -5   3        0.05        0.30      0.19 o
  -2  -5   3        0.08       -0.22      0.23 o
  -1  -5   3        1.73        1.06      0.54 o
   0  -5   3      233.30      258.69      2.65 o
   1  -5   3     1240.43     1375.27     14.95 o
   2  -5   3      280.01      291.10      3.11 o
   3  -5   3      169.22      167.23      2.30 o
   4  -5   3       58.00       54.01      0.85 o
   5  -5   3        5.89        7.07      0.42 o
   6  -5   3       34.89       42.01      0.97 o
   7  -5   3        5.62        7.85      0.66 o
   8  -5   3        7.03        8.56      0.77 o
   9  -5   3        0.13        1.68      0.90 o
  10  -5   3        2.50        2.74      1.22 o
  11  -5   3        1.55        0.92      1.32 o
 -13  -4   3        2.23       -1.99      3.42 o
 -12  -4   3       43.41       45.53      4.19 o
 -11  -4   3       21.86       22.17      1.69 o
 -10  -4   3        0.81        0.57      1.16 o
  -9  -4   3       17.67       13.92      1.07 o
  -8  -4   3        2.35        2.05      0.61 o
  -7  -4   3      308.68      305.81      3.53 o
  -6  -4   3      462.35      449.97      4.86 o
  -5  -4   3        0.90        1.73      0.39 o
  -4  -4   3       91.17      102.79      1.27 o
  -3  -4   3      106.76      136.75      1.43 o
  -2  -4   3        4.92        2.72      0.21 o
  -1  -4   3        0.88        1.24      0.22 o
   0  -4   3      132.18      133.27      1.54 o
   1  -4   3      792.55      757.77      8.32 o
   2  -4   3       99.66      119.61      1.31 o
   3  -4   3       47.95       41.85      0.71 o
   4  -4   3      122.54      100.45      1.30 o
   5  -4   3      465.76      432.07      5.24 o
   6  -4   3       13.47       10.94      0.55 o
   7  -4   3       29.25       26.49      1.23 o
   8  -4   3        2.25        3.75      0.85 o
   9  -4   3        8.94        7.15      1.07 o
  10  -4   3        0.49       -0.25      0.98 o
  11  -4   3        4.18        4.96      1.86 o
 -13  -3   3        3.83        6.77      2.03 o
 -12  -3   3        4.89        5.55      1.89 o
 -11  -3   3        0.00        0.91      1.25 o
 -10  -3   3        1.89        0.17      1.11 o
  -9  -3   3       50.26       53.31      2.06 o
  -8  -3   3        3.75        2.49      0.54 o
  -7  -3   3       23.19       26.50      0.79 o
  -6  -3   3        7.31        4.06      0.41 o
  -5  -3   3      638.09      625.99      6.42 o
  -4  -3   3      547.86      528.97      4.93 o
  -3  -3   3     2004.91     2117.22     18.97 o
  -2  -3   3      578.03      568.74      4.73 o
  -1  -3   3        2.47        4.70      0.23 o
   0  -3   3        0.37       -0.08      0.17 o
   1  -3   3       10.77        8.42      0.30 o
   2  -3   3      282.55      349.43      3.65 o
   3  -3   3     1288.10     1289.26     12.99 o
   4  -3   3       78.12       70.18      0.92 o
   5  -3   3        9.43        5.91      0.35 o
   6  -3   3      442.63      425.52      5.23 o
   7  -3   3        0.28        1.68      0.54 o
   8  -3   3        3.67       -0.11      0.78 o
   9  -3   3        4.16        2.81      0.91 o
  10  -3   3        3.41        3.95      1.10 o
  11  -3   3        0.07       -1.08      1.08 o
  12  -3   3        6.02        7.13      1.37 o
 -13  -2   3        3.17        3.79      1.98 o
 -12  -2   3       24.19       20.91      2.16 o
 -11  -2   3       51.82       52.14      2.17 o
 -10  -2   3       70.06       69.30      2.30 o
  -9  -2   3       26.56       32.79      1.50 o
  -8  -2   3       74.50       79.11      1.79 o
  -7  -2   3       62.29       68.62      1.27 o
  -6  -2   3       68.09       71.57      1.02 o
  -5  -2   3       10.99       13.15      0.40 o
  -4  -2   3      451.97      421.64      3.81 o
  -3  -2   3       50.83       68.76      0.80 o
  -2  -2   3     1606.20     1796.54     14.73 o
  -1  -2   3      239.43      274.10      2.58 o
   0  -2   3       83.38      108.75      1.18 o
   1  -2   3        7.81        5.92      0.22 o
   2  -2   3       91.54       91.70      1.03 o
   3  -2   3       83.58       85.84      1.11 o
   4  -2   3      716.82      710.69      6.81 o
   5  -2   3      142.97      155.41      1.69 o
   6  -2   3       41.68       48.07      0.82 o
   7  -2   3      328.98      291.07      4.05 o
   8  -2   3       57.37       43.64      1.80 o
   9  -2   3       17.13       14.82      0.98 o
  10  -2   3        4.75        2.40      1.03 o
  11  -2   3        0.01       -0.54      1.10 o
  12  -2   3       18.00       18.73      1.56 o
 -12  -1   3        7.83        7.91      2.20 o
 -11  -1   3        0.34        0.54      1.14 o
 -10  -1   3        3.03        2.38      1.09 o
  -9  -1   3       19.03       24.02      1.11 o
  -8  -1   3        1.03        0.72      0.61 o
  -7  -1   3       60.38       44.38      0.82 o
  -6  -1   3        0.07       -0.31      0.31 o
  -5  -1   3      166.80      177.67      1.84 o
  -4  -1   3      746.86      901.02      7.50 o
  -3  -1   3     1885.34     1823.85     14.38 o
  -2  -1   3      286.04      165.27      1.50 o
  -1  -1   3     2088.49     2302.00     20.50 o
   0  -1   3       74.21       88.81      0.99 o
   1  -1   3        1.81        1.44      0.17 o
   2  -1   3       79.63       97.19      1.12 o
   3  -1   3      180.37      187.16      1.91 o
   4  -1   3       58.03       47.19      0.72 o
   5  -1   3      183.72      201.07      2.43 o
   6  -1   3      903.51      901.99      8.71 o
   7  -1   3       53.68       65.83      1.14 o
   8  -1   3      253.28      238.41      2.79 o
   9  -1   3       12.06        5.21      0.59 o
  10  -1   3       10.95       12.38      0.89 o
  11  -1   3        1.53        1.95      1.16 o
  12  -1   3       10.21        8.91      1.63 o
  13  -1   3        0.04        0.90      1.36 o
 -12   0   3        8.75       10.63      1.18 o
 -11   0   3       48.32       45.16      1.90 o
 -10   0   3       68.86       63.65      2.09 o
  -9   0   3      146.90      147.13      3.33 o
  -8   0   3       14.87       16.96      0.78 o
  -7   0   3       22.50       19.03      0.67 o
  -6   0   3       78.23       80.90      1.19 o
  -5   0   3        6.77        9.64      0.35 o
  -4   0   3      533.79      569.78      5.21 o
  -3   0   3      754.01      797.55      6.38 o
  -2   0   3     2872.42     2943.50     22.91 o
  -1   0   3     6248.20     6368.31     56.18 o
   0   0   3     2119.59     2325.52     21.91 o
   1   0   3      594.83      657.24      6.25 o
   2   0   3      256.10      281.76      2.78 o
   3   0   3        0.00       -0.20      0.22 o
   4   0   3      722.63      747.85      7.58 o
   5   0   3      350.48      334.96      3.15 o
   6   0   3        7.58        6.05      0.37 o
   7   0   3      432.93      443.31      4.48 o
   8   0   3       17.49       20.83      0.75 o
   9   0   3       72.34       64.41      1.55 o
  10   0   3       29.86       22.37      1.02 o
  11   0   3        9.53        5.38      0.93 o
  12   0   3        4.03        2.39      0.98 o
  13   0   3        5.52        7.22      1.69 o
 -12   1   3        4.28       10.46      1.77 o
 -11   1   3        0.65        1.26      1.50 o
 -10   1   3       11.08       10.26      1.01 o
  -9   1   3        1.69        1.14      0.71 o
  -8   1   3       26.57       22.53      0.77 o
  -7   1   3      125.59      132.98      1.86 o
  -6   1   3        1.16       -0.29      0.29 o
  -5   1   3       21.97       23.20      0.63 o
  -4   1   3       42.33       28.99      0.73 o
  -3   1   3      315.02      351.98      3.25 o
  -2   1   3      177.31      197.82      1.68 o
  -1   1   3     3562.73     4197.39     34.21 o
   0   1   3       29.00       25.54      0.46 o
   1   1   3     6603.76     7460.50     70.48 o
   2   1   3     1139.38     1127.70     10.12 o
   3   1   3      866.53     1045.41      9.90 o
   4   1   3       39.09       56.21      0.78 o
   5   1   3       63.58       56.55      0.92 o
   6   1   3      329.32      377.53      3.76 o
   7   1   3      109.18      109.51      1.27 o
   8   1   3      245.54      192.41      2.74 o
   9   1   3      105.17      111.62      2.12 o
  10   1   3       11.93       14.15      1.04 o
  11   1   3        2.48        1.66      0.94 o
  12   1   3        0.08       -0.99      0.99 o
  13   1   3        2.58        4.05      1.76 o
 -12   2   3        0.39       -1.53      1.53 o
 -11   2   3       11.91       12.84      1.90 o
 -10   2   3       32.03       34.51      2.03 o
  -9   2   3       97.75       93.56      2.46 o
  -8   2   3       64.78       66.54      1.38 o
  -7   2   3       86.30       86.51      1.23 o
  -6   2   3      181.79      156.56      2.00 o
  -5   2   3        1.89        2.78      0.32 o
  -4   2   3       18.14       26.62      0.53 o
  -3   2   3      326.69      438.36      4.24 o
  -2   2   3      163.21      177.29      1.94 o
  -1   2   3      712.53      774.42      6.37 o
   0   2   3     6087.32     6700.76     62.90 o
   1   2   3      534.40      617.01      6.24 o
   2   2   3      334.15      329.19      3.40 o
   3   2   3        1.11        1.62      0.27 o
   4   2   3     1104.99     1226.11     11.63 o
   5   2   3       31.65       25.56      0.59 o
   6   2   3       12.49       13.00      0.47 o
   7   2   3      426.52      409.05      4.02 o
   8   2   3       51.58       51.82      0.97 o
   9   2   3        7.46       11.00      0.81 o
  10   2   3      217.39      230.30      4.12 o
  11   2   3       79.49       74.19      2.09 o
  12   2   3       14.71        7.56      1.30 o
  13   2   3        0.69       -0.08      1.60 o
 -11   3   3        2.77        2.77      1.41 o
 -10   3   3        1.62        3.33      2.21 o
  -9   3   3        4.13        5.80      1.63 o
  -8   3   3       50.27       46.57      1.46 o
  -7   3   3       64.54       78.11      1.37 o
  -6   3   3       22.53       24.79      0.77 o
  -5   3   3       57.10       57.99      0.93 o
  -4   3   3      126.90      146.27      1.55 o
  -3   3   3       17.79       24.05      0.48 o
  -2   3   3      102.74      104.25      1.12 o
  -1   3   3     2427.93     2790.25     28.01 o
   0   3   3     1019.91      951.34      8.17 o
   1   3   3      340.39      297.73      2.94 o
   2   3   3     2883.16     3096.26     30.62 o
   3   3   3      473.20      436.75      4.53 o
   4   3   3      627.47      570.07      5.56 o
   5   3   3        1.51        0.39      0.24 o
   6   3   3      183.80      185.41      2.08 o
   7   3   3       49.37       52.47      0.91 o
   8   3   3       56.20       62.90      1.15 o
   9   3   3       26.37       19.59      0.93 o
  10   3   3        6.14        6.05      1.13 o
  11   3   3       16.36       14.99      1.36 o
  12   3   3        0.08        1.14      1.36 o
  13   3   3        0.16       -1.88      1.92 o
 -11   4   3        1.08        1.38      1.13 o
 -10   4   3        4.19        4.43      1.28 o
  -9   4   3       14.55       13.71      1.34 o
  -8   4   3       42.94       42.83      1.46 o
  -7   4   3        9.05       10.84      0.63 o
  -6   4   3      354.46      374.91      4.24 o
  -5   4   3       55.52       45.76      0.81 o
  -4   4   3       70.78       75.87      1.04 o
  -3   4   3      286.44      296.37      3.30 o
  -2   4   3        3.52        4.00      0.29 o
  -1   4   3        0.96        2.35      0.21 o
   0   4   3      977.56     1102.50     10.95 o
   1   4   3      223.26      220.48      2.37 o
   2   4   3      193.90      226.95      2.22 o
   3   4   3      110.62      131.71      1.50 o
   4   4   3      862.10      951.80      9.64 o
   5   4   3      141.04      181.18      2.47 o
   6   4   3      123.12      128.30      2.45 o
   7   4   3      142.96      160.15      1.93 o
   8   4   3      332.36      327.77      3.67 o
   9   4   3       39.17       36.68      1.00 o
  10   4   3      226.63      220.87      4.66 o
  11   4   3      187.42      191.23      6.06 o
  12   4   3       57.19       59.13      2.54 o
  13   4   3        9.01        6.49      1.97 o
 -11   5   3        0.16        1.32      1.70 o
 -10   5   3        0.33        1.44      1.13 o
  -9   5   3       12.12       14.84      2.49 o
  -8   5   3        6.73        9.03      0.80 o
  -7   5   3       38.26       34.06      1.17 o
  -6   5   3       17.21       21.07      0.94 o
  -5   5   3       22.97       25.90      0.67 o
  -4   5   3      106.34       95.76      1.24 o
  -3   5   3       48.13       44.31      0.66 o
  -2   5   3      229.72      274.60      3.35 o
  -1   5   3      122.49      135.44      1.77 o
   0   5   3      123.32      104.22      1.76 o
   1   5   3      314.18      378.17      4.48 o
   2   5   3     2845.20     2914.18     30.69 o
   3   5   3      809.04      721.84     10.06 o
   4   5   3      916.75     1016.39     10.96 o
   5   5   3      245.89      285.64      3.40 o
   6   5   3      283.33      272.60      3.92 o
   7   5   3        3.01        1.22      0.44 o
   8   5   3       27.02       26.85      0.88 o
   9   5   3       14.68       17.32      0.81 o
  10   5   3       13.44       13.85      1.21 o
  11   5   3        0.50       -0.11      1.20 o
  12   5   3        0.02       -0.56      1.81 o
  13   5   3        0.00       -2.54      3.29 o
 -10   6   3        0.29        0.31      1.43 o
  -9   6   3        1.77        0.44      1.36 o
  -8   6   3        7.74        8.50      0.80 o
  -7   6   3        0.01        0.17      0.58 o
  -6   6   3      152.76      150.35      3.93 o
  -5   6   3      139.48      145.13      2.66 o
  -4   6   3      174.98      169.99      2.17 o
  -3   6   3        8.40       12.00      0.40 o
  -2   6   3       80.43      100.92      1.42 o
  -1   6   3      149.77      154.29      2.07 o
   0   6   3        0.08        0.16      0.32 o
   1   6   3       15.30       25.94      0.83 o
   2   6   3        0.24        0.59      0.37 o
   3   6   3       57.84       80.49      1.25 o
   4   6   3       27.48       49.85      0.99 o
   5   6   3        4.46        3.84      0.49 o
   6   6   3      782.14      732.30      7.69 o
   7   6   3      248.19      248.71      2.84 o
   8   6   3        0.18       -0.67      0.67 o
   9   6   3       11.28        9.25      1.04 o
  10   6   3       56.80       59.04      2.12 o
  11   6   3      190.36      194.63      5.64 o
  12   6   3       19.76       20.62      2.32 o
  13   6   3       43.15       58.24      5.05 o
  -9   7   3        0.35       -0.63      1.28 o
  -8   7   3        0.05        0.10      0.77 o
  -7   7   3        1.75        0.76      0.70 o
  -6   7   3       28.52       23.42      0.92 o
  -5   7   3        2.75        3.21      0.51 o
  -4   7   3       20.28       21.65      0.62 o
  -3   7   3        1.21        0.60      0.37 o
  -2   7   3      315.41      314.68      4.25 o
  -1   7   3        5.01        2.67      0.42 o
   0   7   3        6.07        5.94      0.52 o
   1   7   3      205.51      238.67      3.31 o
   2   7   3      398.81      428.27      5.14 o
   3   7   3      386.85      352.51      5.19 o
   4   7   3      205.28      171.22      2.24 o
   5   7   3      321.39      321.13      4.16 o
   6   7   3      414.15      403.62      4.49 o
   7   7   3       48.01       38.38      1.14 o
   8   7   3       63.58       52.86      2.03 o
   9   7   3       38.75       37.12      2.55 o
  10   7   3        1.34        2.15      1.22 o
  11   7   3       14.62       16.74      2.17 o
  12   7   3        1.80       -0.21      1.97 o
  13   7   3        1.82        6.29      3.65 o
  -9   8   3        0.01       -1.22      1.22 o
  -8   8   3        0.36        0.52      1.22 o
  -7   8   3        3.01        2.65      0.74 o
  -6   8   3       34.42       22.24      1.53 o
  -5   8   3       58.53       47.25      1.24 o
  -4   8   3      153.02      141.57      2.65 o
  -3   8   3       36.31       37.43      0.96 o
  -2   8   3      137.47      133.99      2.05 o
  -1   8   3       70.24       71.60      1.48 o
   0   8   3      126.51      135.48      2.36 o
   1   8   3        9.00       11.70      0.70 o
   2   8   3        1.17        0.52      0.38 o
   3   8   3       76.76       68.14      1.30 o
   4   8   3        0.14        0.23      0.61 o
   5   8   3       38.51       36.48      1.25 o
   6   8   3      269.79      262.89      3.67 o
   7   8   3       89.31       82.32      1.77 o
   8   8   3       84.78       91.95      2.45 o
   9   8   3        0.82        0.56      1.11 o
  10   8   3        1.26       -0.54      1.48 o
  11   8   3       21.97       23.02      1.91 o
  12   8   3       16.61       17.60      2.51 o
  13   8   3       49.76       66.40      5.43 o
  -8   9   3        0.46        0.48      1.20 o
  -7   9   3        0.01       -0.27      0.69 o
  -6   9   3        0.14        0.70      0.67 o
  -5   9   3        1.08        0.24      0.71 o
  -4   9   3        3.90        4.66      0.62 o
  -3   9   3        6.06        5.97      0.67 o
  -2   9   3       35.62       31.73      1.05 o
  -1   9   3       21.45       21.00      0.84 o
   0   9   3       47.64       46.48      1.32 o
   1   9   3       29.85       28.92      1.17 o
   2   9   3       71.68       66.45      1.95 o
   3   9   3        0.13       -0.58      0.58 o
   4   9   3       97.24      105.49      2.42 o
   5   9   3      310.05      311.32      6.54 o
   6   9   3      480.15      466.33      6.54 o
   7   9   3       42.84       39.78      1.83 o
   8   9   3       92.19       91.91      2.89 o
   9   9   3        0.77       -1.36      1.36 o
  10   9   3        0.26        1.23      1.58 o
  11   9   3        0.46       -1.64      1.64 o
  12   9   3        0.09        2.04      2.03 o
  -6  10   3        3.14        3.41      0.76 o
  -5  10   3        4.51        4.26      0.80 o
  -4  10   3       22.50       20.82      2.96 o
  -3  10   3       22.82       23.04      1.07 o
  -2  10   3       79.77       81.27      2.00 o
  -1  10   3       25.30       25.48      1.01 o
   0  10   3       15.13       11.98      1.02 o
   1  10   3        0.03       -0.84      0.84 o
   2  10   3        5.31        3.14      0.98 o
   3  10   3        4.80        3.81      1.04 o
   4  10   3        7.72        6.76      1.36 o
   5  10   3       18.62       17.72      1.85 o
   6  10   3       15.68       16.28      1.57 o
   7  10   3        8.85        5.16      1.75 o
   8  10   3       13.05       16.00      2.02 o
   9  10   3       11.03        8.84      1.61 o
  10  10   3       23.05       29.48      2.82 o
  11  10   3        1.00        2.89      1.70 o
  12  10   3       13.90       15.67      4.32 o
  -6  11   3        1.80        1.17      1.32 o
  -5  11   3        0.10        0.38      1.28 o
  -4  11   3        0.13        0.78      1.30 o
  -3  11   3        3.26        2.56      1.39 o
  -2  11   3        0.01       -0.99      0.99 o
  -1  11   3        1.79        3.04      1.15 o
   0  11   3       28.18       29.62      1.47 o
   1  11   3        3.13       -0.36      1.01 o
   2  11   3       11.88        7.84      1.45 o
   3  11   3       22.79       20.59      1.78 o
   4  11   3       53.76       45.45      2.47 o
   5  11   3       89.55       90.11      3.39 o
   6  11   3       55.49       60.21      3.76 o
   7  11   3       29.28       30.54      3.33 o
   8  11   3       13.35       18.58      2.25 o
   9  11   3       18.52       14.75      2.39 o
  10  11   3        6.31        4.93      2.26 o
  11  11   3       22.73       24.99      2.81 o
  -5  12   3        1.12        0.23      1.41 o
  -4  12   3        3.33        4.76      1.61 o
  -3  12   3        8.97        7.07      1.72 o
  -2  12   3       12.97       12.58      1.35 o
  -1  12   3       10.15       12.88      1.41 o
   0  12   3        4.76        6.63      1.42 o
   1  12   3        4.48        1.38      1.36 o
   2  12   3        3.06        1.62      1.42 o
   3  12   3       20.09       23.96      1.90 o
   4  12   3        2.87        2.96      1.61 o
   5  12   3        2.71        1.51      1.71 o
   6  12   3       19.52       18.04      2.10 o
   7  12   3        0.00       -2.29      2.68 o
   8  12   3        8.00        3.48      3.21 o
   9  12   3       14.56        8.01      3.25 o
  10  12   3       11.97       15.65      3.92 o
  -3  13   3        0.49       -0.48      1.57 o
  -2  13   3        2.91        3.82      1.29 o
  -1  13   3        1.92        2.63      1.33 o
   0  13   3       15.08       16.01      1.69 o
   1  13   3        4.43        4.54      1.55 o
   2  13   3       17.58       17.26      1.86 o
   3  13   3        4.84        4.29      2.06 o
   4  13   3        0.84       -0.22      1.71 o
   5  13   3        1.43       -1.51      1.72 o
   6  13   3       14.16       17.91      3.57 o
   7  13   3        1.07       -2.96      2.96 o
   8  13   3       10.81       16.53      4.01 o
   9  13   3       28.80       23.78      4.32 o
  -1  14   3        0.81        0.03      2.04 o
   0  14   3        4.52        5.07      1.63 o
   1  14   3       14.69       19.68      1.99 o
   2  14   3        8.82       11.35      1.91 o
   3  14   3        4.94        7.02      3.90 o
   4  14   3        0.86       -1.61      1.84 o
   5  14   3        0.42       -0.34      1.95 o
   6  14   3        2.35       -2.01      3.13 o
   7  14   3        0.12       -3.54      3.54 o
   8  14   3        1.70        0.78      3.59 o
   2  15   3        0.02       -1.54      1.76 o
   3  15   3        0.05       -1.84      1.84 o
   4  15   3        0.23       -1.94      2.01 o
   5  15   3        0.80       -0.07      3.53 o
  -5 -14   4        2.05       -3.82      3.82 o
  -4 -14   4        0.47       -0.87      2.11 o
  -3 -14   4        1.27        1.05      2.07 o
  -2 -14   4        5.66        9.76      2.16 o
  -1 -14   4        0.58        0.60      1.71 o
   0 -14   4        0.00        0.46      2.22 o
  -7 -13   4        0.32        0.59      3.59 o
  -6 -13   4        0.02       -2.18      3.31 o
  -5 -13   4        0.22       -1.41      3.57 o
  -4 -13   4        0.26       -2.19      2.19 o
  -3 -13   4        0.09       -0.66      1.73 o
  -2 -13   4        5.09        6.23      1.89 o
  -1 -13   4        0.57        0.24      1.68 o
   0 -13   4        0.01        2.66      1.65 o
   1 -13   4        5.09        7.53      1.50 o
   2 -13   4        2.31        2.62      1.40 o
  -9 -12   4        0.45       -3.23      3.23 o
  -8 -12   4        0.09        1.70      3.36 o
  -7 -12   4        2.19        6.12      3.38 o
  -6 -12   4        7.01        8.75      3.61 o
  -5 -12   4       15.43       12.96      3.33 o
  -4 -12   4        0.00       -2.09      2.09 o
  -3 -12   4        4.64        3.76      2.90 o
  -2 -12   4        7.48        8.23      1.78 o
  -1 -12   4        0.41       -0.13      1.47 o
   0 -12   4        7.34        9.65      1.43 o
   1 -12   4       16.91       21.70      1.62 o
   2 -12   4       13.59       14.24      1.45 o
   3 -12   4        8.06       11.08      1.39 o
   4 -12   4        1.74        0.87      1.44 o
 -10 -11   4       23.37       23.64      3.99 o
  -9 -11   4        1.49        2.50      3.19 o
  -8 -11   4       20.99       23.16      3.67 o
  -7 -11   4        5.94        4.11      3.02 o
  -6 -11   4       48.03       60.57      4.97 o
  -5 -11   4       26.15       23.38      4.44 o
  -4 -11   4       21.17       20.42      2.51 o
  -3 -11   4        0.13       -0.98      1.50 o
  -2 -11   4        1.34       -1.11      1.40 o
  -1 -11   4       18.91       19.79      1.54 o
   0 -11   4        5.30        3.88      1.19 o
   1 -11   4        7.23        8.56      1.27 o
   2 -11   4        0.37        2.35      1.15 o
   3 -11   4        8.47        6.21      1.30 o
   4 -11   4        1.05        1.75      1.16 o
   5 -11   4        0.42       -0.03      1.27 o
   6 -11   4        2.05        3.24      3.23 o
 -10 -10   4        1.19       -0.60      3.15 o
  -9 -10   4       11.59       12.20      2.42 o
  -8 -10   4        0.11        0.64      1.95 o
  -7 -10   4        7.20        9.09      2.08 o
  -6 -10   4        6.92       13.31      2.19 o
  -5 -10   4        0.51       -0.29      1.42 o
  -4 -10   4        0.65       -0.17      1.35 o
  -3 -10   4        3.66        1.36      1.78 o
  -2 -10   4       12.83       11.26      1.15 o
  -1 -10   4        0.02        0.49      0.88 o
   0 -10   4       28.57       31.89      1.19 o
   1 -10   4       96.88      100.93      2.81 o
   2 -10   4      135.48      142.76      5.49 o
   3 -10   4       15.43       19.33      1.33 o
   4 -10   4        2.78        4.31      1.15 o
   5 -10   4        0.00        0.43      0.89 o
   6 -10   4       10.69       11.00      2.04 o
   7 -10   4        4.43        7.66      1.30 o
 -11  -9   4        0.38       -3.48      3.48 o
 -10  -9   4        9.24        7.21      1.87 o
  -9  -9   4        4.18        6.20      1.70 o
  -8  -9   4       27.57       23.99      1.88 o
  -7  -9   4       12.94       14.40      1.67 o
  -6  -9   4      326.04      345.26      6.81 o
  -5  -9   4       52.98       55.29      1.69 o
  -4  -9   4       59.22       62.92      1.94 o
  -3  -9   4        0.06       -0.81      0.81 o
  -2  -9   4        6.26        6.36      0.80 o
  -1  -9   4       78.82       80.22      1.76 o
   0  -9   4       19.62       22.09      0.94 o
   1  -9   4        4.91        3.18      0.68 o
   2  -9   4       69.96       66.21      2.06 o
   3  -9   4       54.08       45.59      2.25 o
   4  -9   4        2.92        2.18      0.89 o
   5  -9   4        1.73        1.14      0.84 o
   6  -9   4        0.01       -0.22      1.97 o
   7  -9   4        0.09        0.16      1.26 o
   8  -9   4        4.87        4.97      2.85 o
 -11  -8   4        9.01        1.59      2.09 o
 -10  -8   4        0.29        1.33      1.64 o
  -9  -8   4        9.75        8.42      2.18 o
  -8  -8   4        6.95        7.51      1.46 o
  -7  -8   4        0.31        1.11      1.28 o
  -6  -8   4        6.24        9.14      1.40 o
  -5  -8   4        2.89        1.02      0.75 o
  -4  -8   4        1.54        2.69      0.81 o
  -3  -8   4       14.55       16.06      0.70 o
  -2  -8   4        0.02       -0.28      0.51 o
  -1  -8   4       76.50       68.78      1.53 o
   0  -8   4       35.74       30.28      1.55 o
   1  -8   4      127.66      133.64      2.07 o
   2  -8   4       94.10      103.70      1.73 o
   3  -8   4       19.61       17.53      0.75 o
   4  -8   4        8.64        9.97      0.76 o
   5  -8   4       24.27       25.11      1.06 o
   6  -8   4       17.51       21.89      1.04 o
   7  -8   4        0.25        0.42      1.97 o
   8  -8   4        2.02        2.14      1.11 o
   9  -8   4       13.49       15.91      3.04 o
 -12  -7   4        6.02        5.18      3.65 o
 -11  -7   4        0.42        1.22      2.15 o
 -10  -7   4        0.15       -1.19      1.43 o
  -9  -7   4        4.74        2.18      1.41 o
  -8  -7   4       13.51       13.93      1.57 o
  -7  -7   4       83.34       81.70      2.89 o
  -6  -7   4      424.43      412.95      6.65 o
  -5  -7   4       36.23       31.27      1.05 o
  -4  -7   4      100.90      114.29      1.54 o
  -3  -7   4      191.99      188.77      2.11 o
  -2  -7   4        2.88        2.48      0.44 o
  -1  -7   4       17.93       18.90      0.57 o
   0  -7   4       26.05       27.03      0.69 o
   1  -7   4        2.96        0.66      0.64 o
   2  -7   4      123.09      122.68      2.07 o
   3  -7   4       60.67       59.99      1.32 o
   4  -7   4        4.90        5.40      0.54 o
   5  -7   4       12.09       11.43      1.01 o
   6  -7   4        0.23        0.09      0.64 o
   7  -7   4        1.15        1.85      0.70 o
   8  -7   4        0.88        0.90      1.08 o
   9  -7   4        0.16        0.04      1.16 o
  10  -7   4        0.22        1.43      1.36 o
 -12  -6   4       10.28       13.05      3.96 o
 -11  -6   4       49.60       42.00      2.89 o
 -10  -6   4        0.38        1.59      2.16 o
  -9  -6   4       12.27       11.28      1.75 o
  -8  -6   4        0.91        0.02      1.19 o
  -7  -6   4       16.08       13.36      2.08 o
  -6  -6   4       21.13       23.91      0.84 o
  -5  -6   4        2.52        2.32      0.50 o
  -4  -6   4       66.66       65.74      1.05 o
  -3  -6   4       13.01       18.42      0.48 o
  -2  -6   4       88.23       88.03      1.23 o
  -1  -6   4        1.81        0.70      0.33 o
   0  -6   4        0.01       -0.32      0.32 o
   1  -6   4        3.35        3.56      0.38 o
   2  -6   4        3.93       -0.79      0.79 o
   3  -6   4      185.30      176.14      2.63 o
   4  -6   4        1.08        1.84      0.45 o
   5  -6   4      206.80      166.92      2.54 o
   6  -6   4       62.19       58.16      2.54 o
   7  -6   4       31.63       31.96      1.22 o
   8  -6   4        1.05        2.31      0.87 o
   9  -6   4        6.46        6.15      1.03 o
  10  -6   4        2.22        3.75      1.68 o
 -12  -5   4        2.33        4.43      3.59 o
 -11  -5   4        9.15       10.12      2.13 o
 -10  -5   4       32.00       25.05      2.28 o
  -9  -5   4        4.64        4.58      1.06 o
  -8  -5   4        2.79        1.81      0.84 o
  -7  -5   4       21.85       27.16      0.99 o
  -6  -5   4       45.40       37.38      0.97 o
  -5  -5   4      177.36      174.27      2.20 o
  -4  -5   4      211.51      154.59      1.78 o
  -3  -5   4     1235.34     1283.46     11.14 o
  -2  -5   4      324.27      324.09      3.18 o
  -1  -5   4      417.03      374.70      3.80 o
   0  -5   4        5.43        7.33      0.49 o
   1  -5   4        0.69        0.27      0.30 o
   2  -5   4       20.63       19.27      0.53 o
   3  -5   4       10.39        8.21      0.38 o
   4  -5   4        3.68        1.28      0.40 o
   5  -5   4       17.22       20.14      0.74 o
   6  -5   4        4.19       -0.53      0.53 o
   7  -5   4        0.49       -0.51      0.65 o
   8  -5   4        7.66        3.84      0.94 o
   9  -5   4        1.67       -0.03      1.78 o
  10  -5   4        0.42       -0.60      1.28 o
  11  -5   4        0.09       -1.05      1.87 o
 -12  -4   4       15.08       14.16      3.67 o
 -11  -4   4       54.00       56.48      2.48 o
 -10  -4   4        3.18        2.41      1.27 o
  -9  -4   4      238.85      252.18      5.24 o
  -8  -4   4        5.23        5.47      0.72 o
  -7  -4   4       82.02       78.09      1.87 o
  -6  -4   4       14.01       11.06      0.77 o
  -5  -4   4        1.12        0.46      0.35 o
  -4  -4   4       62.83       65.78      1.04 o
  -3  -4   4        0.04        1.42      0.32 o
  -2  -4   4       21.91       28.92      0.68 o
  -1  -4   4       21.75       20.29      0.65 o
   0  -4   4       39.86       47.90      0.80 o
   1  -4   4       50.92       47.21      0.78 o
   2  -4   4        0.00       -0.30      0.30 o
   3  -4   4       82.17       82.05      1.10 o
   4  -4   4       79.78       76.15      1.04 o
   5  -4   4      477.73      486.77      5.95 o
   6  -4   4       44.84       53.44      1.47 o
   7  -4   4      150.58      149.16      2.64 o
   8  -4   4       45.09       35.38      1.32 o
   9  -4   4        4.96        3.30      1.34 o
  10  -4   4        7.44        5.26      1.12 o
  11  -4   4        0.14       -0.22      1.11 o
 -12  -3   4        0.44       -1.83      1.83 o
 -11  -3   4       13.59       14.89      1.61 o
 -10  -3   4       29.13       29.96      1.69 o
  -9  -3   4       21.24       21.57      1.46 o
  -8  -3   4       11.89       19.97      0.82 o
  -7  -3   4        3.85        0.32      0.48 o
  -6  -3   4        0.10       -0.39      0.39 o
  -5  -3   4       62.18       77.42      1.15 o
  -4  -3   4       39.06       44.10      0.77 o
  -3  -3   4     2148.14     2278.76     20.61 o
  -2  -3   4      734.06      647.49      5.65 o
  -1  -3   4      246.72      249.43      2.55 o
   0  -3   4       16.59       10.82      0.31 o
   1  -3   4      134.73      133.26      1.68 o
   2  -3   4        4.11        7.46      0.43 o
   3  -3   4       32.83       36.72      0.71 o
   4  -3   4        0.21        0.53      0.28 o
   5  -3   4      101.38       85.98      1.26 o
   6  -3   4      450.86      460.45      5.22 o
   7  -3   4       94.71      116.01      2.02 o
   8  -3   4        0.71       -0.33      0.73 o
   9  -3   4        5.03        4.60      1.30 o
  10  -3   4        0.50       -0.49      1.20 o
  11  -3   4        7.33        4.55      1.24 o
  12  -3   4        1.80        1.71      1.28 o
 -12  -2   4        8.98        9.51      2.03 o
 -11  -2   4       29.17       29.52      1.81 o
 -10  -2   4       26.93       25.56      1.58 o
  -9  -2   4      289.33      285.10      5.62 o
  -8  -2   4       24.91       26.95      1.41 o
  -7  -2   4       28.62       20.92      0.64 o
  -6  -2   4       31.45       18.92      0.57 o
  -5  -2   4        2.48        4.81      0.34 o
  -4  -2   4       54.16       57.05      0.85 o
  -3  -2   4       10.32       14.26      0.36 o
  -2  -2   4      365.46      327.80      3.28 o
  -1  -2   4     1918.31     2099.45     18.64 o
   0  -2   4        1.37        1.97      0.22 o
   1  -2   4     1331.54     1454.29     13.70 o
   2  -2   4      173.06      156.53      1.76 o
   3  -2   4        2.21        0.62      0.25 o
   4  -2   4      107.66      108.97      1.46 o
   5  -2   4      145.78      167.25      1.95 o
   6  -2   4       24.25       22.38      0.64 o
   7  -2   4      502.03      497.85      5.94 o
   8  -2   4       14.79       13.68      0.62 o
   9  -2   4       21.32       22.27      1.30 o
  10  -2   4       22.68       20.80      1.40 o
  11  -2   4        3.19        2.21      1.18 o
  12  -2   4        0.08        0.26      1.29 o
 -12  -1   4        0.06        2.57      1.73 o
 -11  -1   4        0.84        0.16      1.20 o
 -10  -1   4        2.95        2.06      1.18 o
  -9  -1   4       61.26       60.75      2.13 o
  -8  -1   4        4.62        4.26      0.69 o
  -7  -1   4       83.56       91.70      1.28 o
  -6  -1   4      252.70      234.33      2.40 o
  -5  -1   4        1.42        1.25      0.34 o
  -4  -1   4       13.36       11.37      0.36 o
  -3  -1   4      405.47      540.62      4.55 o
  -2  -1   4       88.32      116.41      1.21 o
  -1  -1   4     1462.35     1537.57     13.78 o
   0  -1   4     1304.93     1351.57     12.76 o
   1  -1   4     1102.94     1117.35     10.55 o
   2  -1   4       46.61       45.66      0.66 o
   3  -1   4       26.70       36.39      1.45 o
   4  -1   4      203.54      249.82      2.55 o
   5  -1   4        0.03        1.77      0.32 o
   6  -1   4      276.82      306.58      3.64 o
   7  -1   4      266.66      235.00      2.93 o
   8  -1   4       99.32       94.49      1.63 o
   9  -1   4       13.69       30.70      1.10 o
  10  -1   4       45.93       54.76      1.65 o
  11  -1   4       27.55       24.45      1.14 o
  12  -1   4        1.65       -1.13      1.30 o
  13  -1   4        0.14       -1.49      2.01 o
 -12   0   4        4.33        1.85      1.69 o
 -11   0   4        6.57        7.19      1.58 o
 -10   0   4       23.27       30.01      1.60 o
  -9   0   4       79.67       78.51      2.30 o
  -8   0   4      139.65      130.76      2.14 o
  -7   0   4      107.47      104.17      1.78 o
  -6   0   4        1.27        2.80      0.32 o
  -5   0   4      295.50      307.22      2.97 o
  -4   0   4       17.65       17.87      0.46 o
  -3   0   4       86.53      144.89      1.38 o
  -2   0   4      140.21      207.23      1.86 o
  -1   0   4     1682.21     1777.76     16.61 o
   0   0   4       67.83       85.61      1.03 o
   1   0   4        0.35        0.45      0.20 o
   2   0   4     1545.03     1638.13     24.18 o
   3   0   4       64.04       73.47      0.93 o
   4   0   4      306.34      269.09      3.08 o
   5   0   4      246.87      285.95      3.10 o
   6   0   4       92.66       97.80      1.26 o
   7   0   4      307.41      314.96      3.31 o
   8   0   4       60.27       58.99      1.29 o
   9   0   4       36.25       42.89      1.33 o
  10   0   4       30.96       41.67      1.54 o
  11   0   4       17.14       21.62      1.21 o
  12   0   4       31.44       27.78      1.43 o
  13   0   4        0.41        1.79      1.72 o
 -12   1   4        0.28       -1.53      1.53 o
 -11   1   4        1.61        0.64      1.09 o
 -10   1   4        0.20       -1.63      1.63 o
  -9   1   4        6.80        6.45      0.88 o
  -8   1   4        0.94       -0.01      0.61 o
  -7   1   4       48.77       54.05      1.22 o
  -6   1   4      273.72      267.12      3.25 o
  -5   1   4       64.29       52.97      0.93 o
  -4   1   4       94.74      112.76      1.17 o
  -3   1   4        3.64        1.06      0.24 o
  -2   1   4        1.59        1.62      0.21 o
  -1   1   4      731.22      925.03      7.98 o
   0   1   4     3004.94     3180.28     31.43 o
   1   1   4      507.27      474.07      4.63 o
   2   1   4     1018.79     1047.03      9.94 o
   3   1   4       43.70       58.41      0.86 o
   4   1   4      104.45      106.05      1.27 o
   5   1   4       88.23      122.60      1.46 o
   6   1   4       31.90       38.82      0.81 o
   7   1   4       54.00       67.14      0.95 o
   8   1   4        0.64       -0.26      0.61 o
   9   1   4       43.39       30.07      1.13 o
  10   1   4       24.49       24.70      1.23 o
  11   1   4       66.57       73.38      2.10 o
  12   1   4       37.74       37.73      1.71 o
  13   1   4        1.28        2.68      1.73 o
 -12   2   4        0.26        0.30      1.61 o
 -11   2   4        2.23        3.01      3.59 o
 -10   2   4        8.72        4.99      3.91 o
  -9   2   4        8.52       11.59      1.00 o
  -8   2   4      101.34       97.17      1.79 o
  -7   2   4        0.28        0.28      0.46 o
  -6   2   4       42.47       56.42      1.98 o
  -5   2   4      533.98      568.57      5.55 o
  -4   2   4       18.47       14.17      0.46 o
  -3   2   4      597.94      651.29      6.67 o
  -2   2   4       12.49       17.07      0.39 o
  -1   2   4      303.71      343.47      3.07 o
   0   2   4       28.28       33.93      0.56 o
   1   2   4      263.76      272.73      2.90 o
   2   2   4     2216.19     2238.06     26.57 o
   3   2   4      171.83      163.54      1.78 o
   4   2   4      648.39      755.07      8.87 o
   5   2   4     1313.49     1430.40     12.91 o
   6   2   4      210.07      201.90      2.12 o
   7   2   4        4.47        3.18      0.45 o
   8   2   4      119.97      109.17      1.52 o
   9   2   4       49.13       49.41      1.44 o
  10   2   4       88.17       86.19      2.18 o
  11   2   4       65.14       69.03      2.07 o
  12   2   4       71.32       78.51      2.76 o
  13   2   4        0.25       -0.02      1.68 o
 -11   3   4        3.86        4.67      1.32 o
 -10   3   4        9.69        9.42      1.27 o
  -9   3   4        2.30       -0.73      1.03 o
  -8   3   4        0.02       -0.51      0.70 o
  -7   3   4       11.92        8.76      0.59 o
  -6   3   4      195.87      193.96      2.26 o
  -5   3   4      279.97      253.95      3.02 o
  -4   3   4       55.54       52.14      0.85 o
  -3   3   4      102.50       78.80      1.05 o
  -2   3   4      342.60      507.00      5.62 o
  -1   3   4     2293.80     2809.58     26.28 o
   0   3   4        0.32        0.84      0.23 o
   1   3   4      222.30      253.66      2.57 o
   2   3   4     1255.93     1440.28     13.60 o
   3   3   4      684.49      781.66      7.95 o
   4   3   4     3051.57     3224.30     34.31 o
   5   3   4       41.98       54.10      0.95 o
   6   3   4       57.90       78.48      1.26 o
   7   3   4       48.68       47.09      1.05 o
   8   3   4       22.35       22.48      0.71 o
   9   3   4        0.00        0.41      0.75 o
  10   3   4        0.22       -0.59      0.85 o
  11   3   4      100.93       98.36      2.86 o
  12   3   4       18.39       19.06      1.63 o
  13   3   4        1.33        2.49      1.82 o
 -11   4   4        7.32        4.62      1.50 o
 -10   4   4        2.84        2.54      1.38 o
  -9   4   4        2.32        2.85      1.20 o
  -8   4   4       42.95       50.50      1.96 o
  -7   4   4        5.83        6.85      0.65 o
  -6   4   4        0.09       -0.21      0.55 o
  -5   4   4      112.88      107.68      1.64 o
  -4   4   4      304.52      310.21      3.56 o
  -3   4   4        7.98        6.98      0.34 o
  -2   4   4       33.85       34.21      0.67 o
  -1   4   4       65.26       55.30      1.08 o
   0   4   4      297.99      360.80      3.72 o
   1   4   4      132.79      188.71      1.98 o
   2   4   4      457.64      546.34      5.62 o
   3   4   4      484.76      509.71      5.01 o
   4   4   4       14.93        3.88      0.38 o
   5   4   4      152.39      120.21      1.83 o
   6   4   4     1134.34     1075.65     12.09 o
   7   4   4      118.94       96.79      1.57 o
   8   4   4       17.40       11.23      0.68 o
   9   4   4       22.54       20.06      0.76 o
  10   4   4       12.36       12.13      1.34 o
  11   4   4       93.39       92.47      2.82 o
  12   4   4       33.93       34.57      2.01 o
  13   4   4       10.01        5.62      3.25 o
 -10   5   4        3.44        1.41      2.19 o
  -9   5   4        6.27        5.23      1.25 o
  -8   5   4       12.45       15.84      1.21 o
  -7   5   4        1.82        0.83      0.75 o
  -6   5   4       52.61       41.22      1.10 o
  -5   5   4      348.73      341.45      4.25 o
  -4   5   4      282.86      302.26      3.77 o
  -3   5   4       93.63       94.57      1.31 o
  -2   5   4      140.68      156.43      2.08 o
  -1   5   4      474.75      453.62      5.38 o
   0   5   4      633.31      675.25      7.35 o
   1   5   4      196.29      211.18      2.34 o
   2   5   4      158.18      176.65      1.92 o
   3   5   4      350.90      415.08      5.02 o
   4   5   4      578.43      547.11      6.54 o
   5   5   4        2.39        0.29      0.46 o
   6   5   4      218.74      241.36      3.58 o
   7   5   4       34.66       25.97      1.01 o
   8   5   4      141.17      117.35      2.01 o
   9   5   4        1.00        0.76      0.57 o
  10   5   4        3.02        1.64      1.11 o
  11   5   4       15.99       18.59      1.56 o
  12   5   4        9.60        7.96      1.95 o
  13   5   4        4.72        2.43      3.59 o
 -10   6   4       10.45        9.23      1.80 o
  -9   6   4        4.10        3.36      1.16 o
  -8   6   4        0.00        0.19      1.00 o
  -7   6   4        0.07       -0.08      0.66 o
  -6   6   4       19.58       18.92      1.13 o
  -5   6   4       40.73       31.87      0.98 o
  -4   6   4      123.80      112.64      2.71 o
  -3   6   4       33.74       28.67      1.01 o
  -2   6   4      192.41      173.74      2.53 o
  -1   6   4       18.92       20.18      0.70 o
   0   6   4      151.90      179.71      2.61 o
   1   6   4        7.53        5.67      0.38 o
   2   6   4      167.14      156.83      2.00 o
   3   6   4        1.50        0.96      0.34 o
   4   6   4       10.35       17.53      0.64 o
   5   6   4      213.34      215.66      2.58 o
   6   6   4     1760.23     1631.68     18.82 o
   7   6   4        0.40        1.54      0.69 o
   8   6   4      290.27      300.38      3.82 o
   9   6   4       13.02       13.76      1.71 o
  10   6   4        0.60       -0.17      1.13 o
  11   6   4        9.85       10.71      2.24 o
  12   6   4        3.76        1.66      1.88 o
  13   6   4       18.22       19.21      3.86 o
  -9   7   4        0.04        0.73      1.53 o
  -8   7   4        5.21        3.57      1.51 o
  -7   7   4        0.91       -0.10      0.69 o
  -6   7   4        3.11        6.16      0.71 o
  -5   7   4       27.57       28.95      1.49 o
  -4   7   4       40.63       39.61      1.29 o
  -3   7   4      101.69      100.63      3.15 o
  -2   7   4      266.80      269.09      3.42 o
  -1   7   4       16.86       14.79      0.71 o
   0   7   4      152.59      169.69      3.59 o
   1   7   4        2.42        2.81      0.48 o
   2   7   4        2.50        1.65      0.44 o
   3   7   4        8.86       14.67      0.64 o
   4   7   4      144.14      156.67      2.12 o
   5   7   4       12.76       12.69      0.67 o
   6   7   4      666.10      597.16      6.83 o
   7   7   4       88.56       77.66      2.43 o
   8   7   4      177.43      163.01      3.33 o
   9   7   4        6.18        5.50      1.13 o
  10   7   4        3.46        3.60      1.23 o
  11   7   4       14.46       19.53      3.78 o
  12   7   4        2.53        1.55      2.03 o
  13   7   4        7.23       15.75      3.84 o
  -8   8   4        5.13        7.51      1.61 o
  -7   8   4        0.18        0.10      1.32 o
  -6   8   4        4.29        5.14      0.72 o
  -5   8   4        7.99        9.71      1.09 o
  -4   8   4       20.70       20.95      0.96 o
  -3   8   4        4.46        4.29      0.59 o
  -2   8   4       63.64       62.95      1.42 o
  -1   8   4       22.72       21.85      0.90 o
   0   8   4        0.20       -0.35      0.55 o
   1   8   4        5.03        2.73      0.61 o
   2   8   4        0.23       -0.51      0.51 o
   3   8   4        0.94       -0.58      0.58 o
   4   8   4       13.24        9.86      0.75 o
   5   8   4      205.16      211.61      3.00 o
   6   8   4       87.72       91.75      2.04 o
   7   8   4        0.87       -1.17      1.17 o
   8   8   4      124.02      133.97      2.98 o
   9   8   4       41.62       43.47      1.91 o
  10   8   4       36.24       34.99      2.05 o
  11   8   4       48.63       48.05      2.37 o
  12   8   4        1.97       -1.54      2.06 o
  13   8   4       13.46       19.15      4.30 o
  -8   9   4        0.11        0.40      1.43 o
  -7   9   4        0.01        0.08      1.38 o
  -6   9   4        1.08        2.14      0.91 o
  -5   9   4        4.50        2.32      0.68 o
  -4   9   4        0.72        1.19      0.65 o
  -3   9   4       61.83       54.83      1.36 o
  -2   9   4       38.43       39.34      1.23 o
  -1   9   4       59.02       66.91      1.56 o
   0   9   4      160.74      160.06      2.82 o
   1   9   4        8.41        7.21      0.93 o
   2   9   4        2.17        0.57      0.96 o
   3   9   4       97.41       98.08      2.54 o
   4   9   4        5.23        1.43      0.80 o
   5   9   4       40.94       44.33      2.72 o
   6   9   4      133.28      142.69      3.23 o
   7   9   4       41.65       38.94      1.88 o
   8   9   4       15.16       18.99      1.60 o
   9   9   4        0.36       -0.11      1.35 o
  10   9   4        4.84        5.75      1.66 o
  11   9   4       51.77       47.87      2.39 o
  12   9   4        0.20       -1.44      2.15 o
  -7  10   4        1.71        1.34      1.43 o
  -6  10   4        1.56        1.91      1.47 o
  -5  10   4        2.25       -0.55      1.38 o
  -4  10   4        0.64        0.54      0.99 o
  -3  10   4        3.76        2.98      0.81 o
  -2  10   4       30.49       27.09      1.53 o
  -1  10   4       26.88       26.30      1.52 o
   0  10   4        6.93        6.34      0.98 o
   1  10   4        7.74        9.59      1.07 o
   2  10   4       50.19       41.73      1.88 o
   3  10   4        0.75       -1.16      1.16 o
   4  10   4       20.03       17.74      2.63 o
   5  10   4      110.89      111.37      3.75 o
   6  10   4        0.05       -0.42      0.96 o
   7  10   4        3.78        4.50      1.68 o
   8  10   4       49.21       47.78      2.62 o
   9  10   4       64.38       76.06      3.74 o
  10  10   4       86.04       85.41      3.29 o
  11  10   4       13.32       13.55      2.07 o
  12  10   4        0.19       -3.36      3.36 o
  -6  11   4        0.84        0.34      1.51 o
  -5  11   4        0.51       -1.03      1.49 o
  -4  11   4        0.65       -0.50      1.45 o
  -3  11   4       12.01       12.92      1.02 o
  -2  11   4        0.02       -1.05      1.05 o
  -1  11   4       19.34       18.35      1.48 o
   0  11   4       59.34       64.40      2.07 o
   1  11   4       62.89       71.44      2.79 o
   2  11   4       97.57       94.19      6.08 o
   3  11   4       55.10       50.21      4.45 o
   4  11   4        3.91        4.64      1.48 o
   5  11   4        0.05       -0.08      1.58 o
   6  11   4        4.54        2.67      1.61 o
   7  11   4       18.19       12.96      3.13 o
   8  11   4        3.54        4.57      2.81 o
   9  11   4        8.57       13.72      3.35 o
  10  11   4       11.19       11.77      2.51 o
  11  11   4       20.35       17.48      3.03 o
  -4  12   4        1.18       -0.25      1.64 o
  -3  12   4        0.97       -0.63      1.32 o
  -2  12   4        9.94       10.52      1.59 o
  -1  12   4        6.07        7.22      1.92 o
   0  12   4        0.01       -0.40      1.31 o
   1  12   4       18.42       19.46      1.79 o
   2  12   4        7.47       12.19      1.68 o
   3  12   4       12.66       11.03      2.06 o
   4  12   4       11.08       13.71      1.87 o
   5  12   4        7.03        4.79      1.76 o
   6  12   4        0.41       -1.70      1.70 o
   7  12   4        0.55        0.36      2.85 o
   8  12   4       16.89       20.51      3.46 o
   9  12   4       29.36       34.88      4.13 o
  10  12   4       14.29       18.60      3.80 o
  -3  13   4        0.64        1.93      1.74 o
  -2  13   4        1.76        1.89      1.09 o
  -1  13   4        0.08       -0.30      1.36 o
   0  13   4        3.84        1.68      1.50 o
   1  13   4       29.21       30.95      3.46 o
   2  13   4       23.76       27.10      2.08 o
   3  13   4        2.19        3.43      3.14 o
   4  13   4        1.45        2.28      1.81 o
   5  13   4        6.94        7.60      1.95 o
   6  13   4        7.83        9.96      3.17 o
   7  13   4        0.47        0.55      3.06 o
   8  13   4        9.74        7.91      3.57 o
   9  13   4       11.01        7.26      3.92 o
  -1  14   4        0.01       -0.45      1.24 o
   0  14   4        0.00       -0.69      1.57 o
   1  14   4        6.05        3.24      1.72 o
   2  14   4       18.73       19.62      2.14 o
   3  14   4        3.38        1.75      1.76 o
   4  14   4        5.01        8.29      2.07 o
   5  14   4        0.05       -1.34      2.04 o
   6  14   4        9.41        6.08      3.36 o
   7  14   4        1.09       -1.89      3.44 o
   8  14   4        0.01       -1.80      3.78 o
   4  15   4        1.22       -0.73      3.45 o
  -6 -13   5        1.18        3.06      3.67 o
  -5 -13   5        5.03        5.31      3.96 o
  -4 -13   5        2.25        0.22      2.07 o
  -3 -13   5        3.33        1.32      3.13 o
  -2 -13   5        0.04       -1.17      2.68 o
  -1 -13   5        0.43       -1.77      1.77 o
   0 -13   5        0.03       -0.67      1.64 o
   1 -13   5        7.12        9.60      1.62 o
   2 -13   5       10.69       15.06      1.68 o
  -8 -12   5        0.09        0.61      3.44 o
  -7 -12   5        3.43        8.03      3.84 o
  -6 -12   5       31.44       38.57      4.55 o
  -5 -12   5        8.09        7.76      3.67 o
  -4 -12   5        3.28        2.65      1.89 o
  -3 -12   5        0.04        0.10      1.79 o
  -2 -12   5        1.91       -0.17      1.69 o
  -1 -12   5        0.01       -1.58      1.58 o
   0 -12   5        7.42       11.71      1.54 o
   1 -12   5        0.22        2.53      1.59 o
   2 -12   5       37.47       41.06      2.06 o
   3 -12   5       12.82       13.59      2.53 o
   4 -12   5        1.78        4.84      1.66 o
  -9 -11   5        0.02        1.22      3.27 o
  -8 -11   5       12.69       16.67      3.84 o
  -7 -11   5        0.89        3.46      3.10 o
  -6 -11   5       38.39       44.32      4.43 o
  -5 -11   5       29.65       27.52      3.71 o
  -4 -11   5        6.43        8.24      1.78 o
  -3 -11   5        5.92        4.55      1.79 o
  -2 -11   5        0.72       -1.90      1.90 o
  -1 -11   5       14.71       16.63      1.49 o
   0 -11   5        1.18        3.03      1.22 o
   1 -11   5        9.32       11.98      1.39 o
   2 -11   5        4.24        4.84      1.29 o
   3 -11   5        7.06        5.63      1.98 o
   4 -11   5        0.83        2.01      1.63 o
   5 -11   5        1.07        2.10      1.45 o
 -10 -10   5        1.65       -2.07      2.07 o
  -9 -10   5        0.75        1.60      2.20 o
  -8 -10   5        0.39       -1.91      2.18 o
  -7 -10   5       10.70        6.00      1.78 o
  -6 -10   5       41.80       50.04      4.13 o
  -5 -10   5        0.48        1.56      2.39 o
  -4 -10   5       21.01       23.22      2.35 o
  -3 -10   5        8.97        9.04      1.62 o
  -2 -10   5        2.81        3.57      1.61 o
  -1 -10   5        3.86        1.55      1.07 o
   0 -10   5        0.08       -1.04      1.04 o
   1 -10   5        0.82       -0.20      1.10 o
   2 -10   5      102.68      123.26      5.43 o
   3 -10   5       11.67       10.22      1.28 o
   4 -10   5        0.75        0.43      1.07 o
   5 -10   5        0.01       -0.40      1.02 o
   6 -10   5        4.73        5.21      1.43 o
   7 -10   5        0.23        2.10      1.34 o
 -11  -9   5       10.44        4.01      3.78 o
 -10  -9   5        2.08        0.68      3.12 o
  -9  -9   5        1.28       -0.93      1.67 o
  -8  -9   5        7.01        5.56      1.47 o
  -7  -9   5        0.18       -1.27      1.83 o
  -6  -9   5      139.32      161.04      4.02 o
  -5  -9   5       44.82       41.90      1.98 o
  -4  -9   5        0.34        0.53      1.11 o
  -3  -9   5       51.53       53.86      2.61 o
  -2  -9   5        0.58        1.56      0.99 o
  -1  -9   5        0.06        0.40      0.77 o
   0  -9   5        0.01       -0.36      0.66 o
   1  -9   5        2.10       -0.16      0.77 o
   2  -9   5        0.78       -0.99      0.99 o
   3  -9   5        5.12       -0.42      1.52 o
   4  -9   5        1.45        1.43      1.00 o
   5  -9   5        7.47        7.59      1.06 o
   6  -9   5       18.01       18.70      1.26 o
   7  -9   5        1.58        2.33      3.38 o
   8  -9   5        0.10       -1.16      1.16 o
 -11  -8   5        6.80        6.88      3.61 o
 -10  -8   5        0.01       -0.97      1.66 o
  -9  -8   5        2.19        0.80      1.55 o
  -8  -8   5        4.93        3.83      1.49 o
  -7  -8   5        0.88        0.14      1.70 o
  -6  -8   5        6.79        6.24      1.27 o
  -5  -8   5        4.28        4.07      0.93 o
  -4  -8   5       60.77       50.31      1.79 o
  -3  -8   5       59.67       63.60      1.62 o
  -2  -8   5      177.39      184.00      2.71 o
  -1  -8   5       25.59       28.12      1.06 o
   0  -8   5        3.29        1.28      0.63 o
   1  -8   5        1.10       -0.62      0.62 o
   2  -8   5        2.32        2.54      0.67 o
   3  -8   5       18.98       15.36      0.92 o
   4  -8   5        5.17        8.34      1.03 o
   5  -8   5       11.98        8.14      1.05 o
   6  -8   5        6.94        4.44      1.21 o
   7  -8   5       16.04       14.55      1.16 o
   8  -8   5        0.09        0.34      1.17 o
 -11  -7   5       12.56       18.92      3.82 o
 -10  -7   5       36.37       34.74      2.76 o
  -9  -7   5       26.01       26.66      1.89 o
  -8  -7   5        3.71        3.60      1.41 o
  -7  -7   5       12.69       13.28      1.45 o
  -6  -7   5       51.29       49.53      1.98 o
  -5  -7   5       10.74        8.09      0.90 o
  -4  -7   5        5.54        3.81      0.68 o
  -3  -7   5      371.92      353.15      4.24 o
  -2  -7   5        0.01        0.20      0.51 o
  -1  -7   5      196.39      192.53      2.53 o
   0  -7   5        0.01       -0.12      0.47 o
   1  -7   5        0.10       -0.49      0.49 o
   2  -7   5        2.28       -0.47      0.47 o
   3  -7   5        0.01       -0.53      0.53 o
   4  -7   5       24.42       24.45      0.91 o
   5  -7   5       12.82       15.33      0.90 o
   6  -7   5       21.54       26.07      1.34 o
   7  -7   5        4.29        5.46      0.97 o
   8  -7   5        9.38        7.98      1.08 o
   9  -7   5        1.58        0.41      1.21 o
 -12  -6   5        0.50       -2.35      3.44 o
 -11  -6   5       16.60       16.67      2.65 o
 -10  -6   5        5.52        6.36      2.09 o
  -9  -6   5       33.20       40.36      2.57 o
  -8  -6   5       10.28        9.31      1.75 o
  -7  -6   5       23.82       20.43      1.50 o
  -6  -6   5        6.96        6.84      1.34 o
  -5  -6   5        0.92       -0.52      0.52 o
  -4  -6   5       42.42       41.36      0.89 o
  -3  -6   5      147.11      154.30      2.02 o
  -2  -6   5      348.86      344.88      3.84 o
  -1  -6   5        5.14        5.01      0.43 o
   0  -6   5      108.70      109.89      1.43 o
   1  -6   5       46.15       48.60      1.13 o
   2  -6   5       17.81       16.72      0.58 o
   3  -6   5       34.11       27.24      0.80 o
   4  -6   5        0.69        0.81      0.53 o
   5  -6   5       47.01       51.68      1.30 o
   6  -6   5       60.79       68.35      1.74 o
   7  -6   5       36.06       30.49      1.43 o
   8  -6   5        0.09       -0.19      0.94 o
   9  -6   5        4.94        1.62      1.07 o
  10  -6   5        0.21       -0.79      1.31 o
 -12  -5   5        1.28        0.50      3.52 o
 -11  -5   5       12.00       10.46      2.18 o
 -10  -5   5       64.07       64.10      3.41 o
  -9  -5   5       76.67       78.38      2.78 o
  -8  -5   5      114.50      136.88      4.30 o
  -7  -5   5        2.66        0.66      0.85 o
  -6  -5   5        0.42        0.24      0.63 o
  -5  -5   5        0.43        0.86      0.48 o
  -4  -5   5       11.50       10.95      0.72 o
  -3  -5   5      292.58      284.20      3.09 o
  -2  -5   5       71.25       73.00      1.05 o
  -1  -5   5      379.12      377.58      3.88 o
   0  -5   5       76.72       67.39      1.07 o
   1  -5   5       32.66       31.29      0.74 o
   2  -5   5       23.10       23.74      0.69 o
   3  -5   5        0.80       -0.03      0.37 o
   4  -5   5        2.98        2.25      0.42 o
   5  -5   5        8.08        6.43      0.59 o
   6  -5   5        0.05       -0.36      0.57 o
   7  -5   5       20.04       20.96      1.21 o
   8  -5   5       12.67       14.09      1.15 o
   9  -5   5        7.54        8.49      1.96 o
  10  -5   5        1.99        0.67      1.48 o
  11  -5   5        6.18        6.17      1.27 o
 -12  -4   5        2.65       -0.94      3.40 o
 -11  -4   5       12.51       10.52      2.11 o
 -10  -4   5        1.90        3.45      1.37 o
  -9  -4   5       70.82       79.74      2.67 o
  -8  -4   5       10.41       15.68      0.92 o
  -7  -4   5        5.84        5.18      0.71 o
  -6  -4   5       29.74       24.06      0.91 o
  -5  -4   5       29.19       27.66      0.79 o
  -4  -4   5        2.61        0.32      0.35 o
  -3  -4   5       24.25       20.53      0.56 o
  -2  -4   5       34.98       24.24      0.62 o
  -1  -4   5      367.03      341.06      3.29 o
   0  -4   5      457.57      495.83      4.93 o
   1  -4   5      411.05      404.80      4.62 o
   2  -4   5      159.79      157.85      2.33 o
   3  -4   5       93.20       85.44      1.29 o
   4  -4   5       19.52       17.58      0.57 o
   5  -4   5       23.86       28.53      0.81 o
   6  -4   5       12.77       15.79      0.75 o
   7  -4   5       38.20       40.89      1.24 o
   8  -4   5       14.13       13.79      1.15 o
   9  -4   5       15.65       12.01      1.22 o
  10  -4   5        1.56        1.31      1.12 o
  11  -4   5        0.00       -0.20      1.18 o
 -12  -3   5        2.94        6.63      3.44 o
 -11  -3   5        4.35        0.80      1.36 o
 -10  -3   5        7.49        9.41      1.52 o
  -9  -3   5       61.16       56.38      2.26 o
  -8  -3   5      236.62      215.51      5.61 o
  -7  -3   5       56.66       46.28      1.28 o
  -6  -3   5       99.32      116.21      1.66 o
  -5  -3   5      402.26      410.95      4.41 o
  -4  -3   5        7.75        6.47      0.39 o
  -3  -3   5       87.03       90.03      1.16 o
  -2  -3   5      118.03      147.37      1.81 o
  -1  -3   5       91.03       88.96      1.15 o
   0  -3   5        4.99        4.30      0.32 o
   1  -3   5     1860.19     1950.36     19.42 o
   2  -3   5      465.11      491.85      6.88 o
   3  -3   5        0.36       -0.31      0.31 o
   4  -3   5       21.18       19.55      0.62 o
   5  -3   5       22.43       25.75      0.73 o
   6  -3   5      105.88      115.97      1.81 o
   7  -3   5       66.44       56.44      1.18 o
   8  -3   5       24.46       21.16      1.06 o
   9  -3   5        3.62        6.67      1.42 o
  10  -3   5       10.16       17.97      1.43 o
  11  -3   5       37.36       44.14      2.33 o
  12  -3   5        5.41        5.22      1.44 o
 -12  -2   5        0.70       -1.79      1.79 o
 -11  -2   5        1.95        0.39      1.28 o
 -10  -2   5        5.65        7.83      1.32 o
  -9  -2   5       35.59       38.69      1.84 o
  -8  -2   5        0.05        0.17      0.94 o
  -7  -2   5      116.78      111.69      1.65 o
  -6  -2   5       20.77       13.77      0.60 o
  -5  -2   5        0.07        1.61      0.39 o
  -4  -2   5        4.47        5.24      0.40 o
  -3  -2   5       40.16       40.85      0.73 o
  -2  -2   5        0.21       -0.37      0.37 o
  -1  -2   5      116.56      107.06      1.63 o
   0  -2   5      314.53      304.18      3.27 o
   1  -2   5      748.06      677.09      6.53 o
   2  -2   5      362.58      341.13      4.10 o
   3  -2   5      344.68      355.06      3.80 o
   4  -2   5      110.61      118.20      1.51 o
   5  -2   5      120.37      121.44      1.85 o
   6  -2   5       55.83       65.71      1.20 o
   7  -2   5       11.93       10.89      0.59 o
   8  -2   5        0.26        0.48      0.64 o
   9  -2   5       18.37       22.08      1.06 o
  10  -2   5        1.28        2.64      1.11 o
  11  -2   5        3.05        4.12      1.29 o
  12  -2   5        0.22        1.13      1.39 o
 -12  -1   5        0.51       -0.33      1.81 o
 -11  -1   5        1.65        1.42      1.29 o
 -10  -1   5        1.55       -0.15      1.56 o
  -9  -1   5       14.03       15.98      1.37 o
  -8  -1   5       56.91       49.21      2.03 o
  -7  -1   5       29.89       26.55      0.99 o
  -6  -1   5      127.08      122.16      1.77 o
  -5  -1   5      905.70      882.79      7.69 o
  -4  -1   5        8.09        4.93      0.33 o
  -3  -1   5       16.35       22.88      0.56 o
  -2  -1   5       71.81       48.01      0.70 o
  -1  -1   5       12.85        9.92      0.36 o
   0  -1   5      325.41      352.26      3.53 o
   1  -1   5     1070.31     1225.77     12.30 o
   2  -1   5      413.15      447.76      4.40 o
   3  -1   5       79.17       76.35      1.06 o
   4  -1   5        2.71        3.03      0.48 o
   5  -1   5      627.32      621.97      6.50 o
   6  -1   5        1.47       -0.38      0.38 o
   7  -1   5        0.55        4.03      0.60 o
   8  -1   5       33.54       24.64      1.01 o
   9  -1   5        4.59       -0.69      0.69 o
  10  -1   5       62.46       59.28      1.77 o
  11  -1   5       51.96       60.15      1.80 o
  12  -1   5       33.51       40.67      2.11 o
 -12   0   5        0.07       -1.15      1.49 o
 -11   0   5        3.62        3.97      1.21 o
 -10   0   5        0.01       -1.36      1.36 o
  -9   0   5        4.26        3.52      1.48 o
  -8   0   5       14.39       11.68      0.92 o
  -7   0   5       23.57       24.81      1.20 o
  -6   0   5      156.04      143.70      1.70 o
  -5   0   5       11.43       22.86      0.58 o
  -4   0   5      260.11      285.04      2.97 o
  -3   0   5     1279.65     1203.04     10.34 o
  -2   0   5       15.28       30.87      0.56 o
  -1   0   5     1581.57     1845.66     16.44 o
   0   0   5       32.71       35.59      0.67 o
   1   0   5      290.09      313.10      3.16 o
   2   0   5      966.26     1062.11     10.69 o
   3   0   5     1591.06     1742.60     16.42 o
   4   0   5      681.80      620.51      6.38 o
   5   0   5      609.31      637.41      7.00 o
   6   0   5      136.80      137.91      1.92 o
   7   0   5      149.23      134.18      2.11 o
   8   0   5        4.49        4.53      0.73 o
   9   0   5       15.22       15.55      0.90 o
  10   0   5       22.03       19.99      1.16 o
  11   0   5        8.88        9.83      1.07 o
  12   0   5       23.94       29.72      1.49 o
  13   0   5        0.50        0.78      1.46 o
 -11   1   5       21.17       24.32      1.33 o
 -10   1   5        0.01       -0.61      0.93 o
  -9   1   5        0.02       -0.08      0.96 o
  -8   1   5       14.12       17.06      0.96 o
  -7   1   5       12.64       12.22      0.69 o
  -6   1   5        1.35        1.99      0.48 o
  -5   1   5      857.27      804.87      7.81 o
  -4   1   5      461.83      438.58      4.12 o
  -3   1   5      116.47      100.75      1.18 o
  -2   1   5        9.60        6.00      0.38 o
  -1   1   5     2705.86     3426.44     30.50 o
   0   1   5      752.66      893.38      8.54 o
   1   1   5       19.82       18.91      0.52 o
   2   1   5       59.19       54.35      0.81 o
   3   1   5        3.84        3.01      0.46 o
   4   1   5     1300.26     1456.33     13.80 o
   5   1   5      129.05      112.56      1.40 o
   6   1   5       26.84       31.69      0.74 o
   7   1   5      188.32      171.94      2.26 o
   8   1   5       60.46       73.85      1.91 o
   9   1   5        1.44        1.73      0.73 o
  10   1   5        4.77        3.04      0.99 o
  11   1   5       51.20       47.85      1.80 o
  12   1   5       62.48       68.07      2.79 o
  13   1   5        8.66        9.25      1.91 o
 -11   2   5       12.96       10.40      1.55 o
 -10   2   5        6.31        4.68      1.35 o
  -9   2   5        7.03        8.23      0.87 o
  -8   2   5        2.04        0.14      0.62 o
  -7   2   5        1.64        2.38      0.57 o
  -6   2   5       80.82       78.02      1.26 o
  -5   2   5      204.17      197.92      2.54 o
  -4   2   5       15.35       15.58      0.56 o
  -3   2   5      106.71      127.55      1.42 o
  -2   2   5      442.76      580.10      5.62 o
  -1   2   5     1745.87     1964.37     17.57 o
   0   2   5       80.95      100.08      1.30 o
   1   2   5      437.92      546.59      5.32 o
   2   2   5      129.11      175.57      2.02 o
   3   2   5     1237.30     1327.97     14.31 o
   4   2   5      363.14      361.41      3.92 o
   5   2   5      486.80      467.50      4.68 o
   6   2   5      276.60      254.38      2.92 o
   7   2   5      549.65      537.24      5.73 o
   8   2   5      221.01      196.94      2.79 o
   9   2   5        1.19        1.11      0.78 o
  10   2   5       13.08        9.17      1.01 o
  11   2   5        0.02       -0.95      0.95 o
  12   2   5       11.76       11.12      1.52 o
  13   2   5        0.85        2.29      3.49 o
 -11   3   5       13.15       23.62      3.20 o
 -10   3   5        0.47        2.43      1.52 o
  -9   3   5       15.50       15.30      1.74 o
  -8   3   5        0.35        0.47      0.83 o
  -7   3   5       18.08       17.25      0.75 o
  -6   3   5        3.24        3.66      0.49 o
  -5   3   5      497.60      492.98      6.77 o
  -4   3   5      795.37      829.94      8.51 o
  -3   3   5      641.69      613.43      8.34 o
  -2   3   5      236.78      191.42      2.09 o
  -1   3   5      258.35      297.20      2.99 o
   0   3   5      405.39      472.57      4.39 o
   1   3   5      534.97      630.78      6.45 o
   2   3   5       13.59       15.92      0.46 o
   3   3   5       33.40       55.76      0.93 o
   4   3   5      357.84      381.67      4.40 o
   5   3   5       97.65      100.34      1.51 o
   6   3   5      139.43      112.66      1.50 o
   7   3   5        9.97       12.04      0.77 o
   8   3   5       17.05       10.26      0.71 o
   9   3   5       17.37       14.60      1.02 o
  10   3   5        0.01       -0.83      0.83 o
  11   3   5        9.26       10.46      1.18 o
  12   3   5       17.73       16.07      1.61 o
  13   3   5        3.63        0.02      1.81 o
 -10   4   5       19.86       20.10      1.80 o
  -9   4   5       18.45       15.52      1.62 o
  -8   4   5        3.12        1.91      1.15 o
  -7   4   5        1.35        0.45      0.96 o
  -6   4   5        3.15        3.93      0.60 o
  -5   4   5        0.04        0.14      0.43 o
  -4   4   5        6.20        3.97      0.48 o
  -3   4   5       24.03       21.93      0.78 o
  -2   4   5       35.91       26.93      0.83 o
  -1   4   5      116.74      138.54      1.59 o
   0   4   5       99.06      108.94      1.27 o
   1   4   5        0.33        3.19      0.32 o
   2   4   5        4.57        9.74      0.41 o
   3   4   5      130.55      125.04      2.00 o
   4   4   5      107.79       97.25      1.45 o
   5   4   5      146.06      159.56      2.15 o
   6   4   5     1422.38     1314.10     14.17 o
   7   4   5      460.20      453.86      6.15 o
   8   4   5      436.26      418.37      5.83 o
   9   4   5       19.48       18.79      0.99 o
  10   4   5       12.46       12.67      1.07 o
  11   4   5        0.85        0.52      1.59 o
  12   4   5        0.67       -1.31      1.31 o
  13   4   5        0.02       -0.86      3.42 o
 -10   5   5        2.97        5.82      1.49 o
  -9   5   5       15.01       20.91      1.74 o
  -8   5   5        0.02       -0.07      1.18 o
  -7   5   5        0.10       -1.01      1.01 o
  -6   5   5        1.67        0.65      0.61 o
  -5   5   5       54.42       73.13      1.39 o
  -4   5   5      120.36      121.45      1.84 o
  -3   5   5      135.77      133.72      1.92 o
  -2   5   5      601.97      650.28      7.65 o
  -1   5   5      217.45      213.14      2.74 o
   0   5   5       88.62      100.63      1.25 o
   1   5   5       36.89       36.97      0.71 o
   2   5   5      166.58      153.78      1.85 o
   3   5   5        0.59        0.54      0.31 o
   4   5   5       10.40       16.01      0.61 o
   5   5   5       15.51       12.57      0.66 o
   6   5   5        6.60        4.45      0.60 o
   7   5   5       44.82       36.74      1.39 o
   8   5   5       40.01       35.73      1.25 o
   9   5   5       53.03       52.57      1.45 o
  10   5   5       13.96       14.55      1.41 o
  11   5   5       10.83        7.60      1.86 o
  12   5   5        2.32        5.12      1.88 o
  13   5   5        9.69        6.67      3.75 o
  -9   6   5       10.51       11.94      2.89 o
  -8   6   5       16.01       16.69      1.89 o
  -7   6   5       12.26       12.99      1.29 o
  -6   6   5        2.10        2.50      0.75 o
  -5   6   5       42.47       48.06      1.42 o
  -4   6   5        0.54       -0.53      0.57 o
  -3   6   5        2.53        0.42      0.53 o
  -2   6   5       34.75       29.88      1.04 o
  -1   6   5       56.62       54.30      1.34 o
   0   6   5       61.72       57.66      1.22 o
   1   6   5      161.50      157.22      2.15 o
   2   6   5       65.61       64.47      1.33 o
   3   6   5       75.60       83.78      1.34 o
   4   6   5        1.05       -0.53      0.53 o
   5   6   5      410.53      449.89      5.58 o
   6   6   5      268.12      274.26      3.69 o
   7   6   5       60.75       66.14      1.85 o
   8   6   5      148.04      157.36      3.58 o
   9   6   5       86.90       84.67      2.67 o
  10   6   5       18.27       19.93      1.58 o
  11   6   5       85.15       86.81      3.74 o
  12   6   5       20.85       19.68      2.36 o
  13   6   5        0.31       -3.36      3.42 o
  -9   7   5        1.07        0.06      1.68 o
  -8   7   5        1.75       -0.46      1.61 o
  -7   7   5       11.12       12.52      1.31 o
  -6   7   5        2.87        4.39      1.09 o
  -5   7   5        6.06        5.35      0.81 o
  -4   7   5       22.69       23.20      1.32 o
  -3   7   5       51.82       45.94      1.16 o
  -2   7   5      233.71      236.36      3.76 o
  -1   7   5      326.69      342.52      5.23 o
   0   7   5      192.90      189.61      5.95 o
   1   7   5       60.84       60.35      1.58 o
   2   7   5        4.19        1.35      0.46 o
   3   7   5        7.91        8.91      0.72 o
   4   7   5        9.71       12.68      0.82 o
   5   7   5       15.29       12.50      0.76 o
   6   7   5        0.00       -0.05      0.73 o
   7   7   5       41.31       37.44      1.75 o
   8   7   5        0.51       -0.75      1.23 o
   9   7   5       46.87       42.95      2.07 o
  10   7   5       76.22       75.59      2.48 o
  11   7   5        1.07        2.87      2.01 o
  12   7   5        5.97        5.54      2.40 o
  13   7   5       11.17       22.27      4.15 o
  -8   8   5        7.81        6.10      1.74 o
  -7   8   5        7.15        5.52      1.64 o
  -6   8   5        8.18        5.57      1.13 o
  -5   8   5        0.04       -0.06      1.02 o
  -4   8   5       20.93       17.20      1.44 o
  -3   8   5        0.60       -0.36      0.61 o
  -2   8   5        1.98        3.30      0.65 o
  -1   8   5       15.72       18.49      0.87 o
   0   8   5       69.22       74.66      1.54 o
   1   8   5       89.68       88.61      1.97 o
   2   8   5      114.56      102.09      1.69 o
   3   8   5      230.22      209.33      3.12 o
   4   8   5      188.45      198.99      2.86 o
   5   8   5      134.87      124.95      3.87 o
   6   8   5        0.04       -0.61      0.78 o
   7   8   5      140.98      145.66      3.50 o
   8   8   5       50.61       50.19      2.34 o
   9   8   5       96.56       99.34      3.12 o
  10   8   5       96.13       93.19      4.30 o
  11   8   5       95.84       93.84      3.30 o
  12   8   5       11.34       11.93      2.49 o
  -7   9   5        3.36        5.05      1.66 o
  -6   9   5        4.35        7.07      1.70 o
  -5   9   5       12.88       15.29      2.99 o
  -4   9   5       13.20       15.98      1.27 o
  -3   9   5       25.55       29.31      1.60 o
  -2   9   5        1.97       -0.09      0.81 o
  -1   9   5       78.06       77.81      2.10 o
   0   9   5       96.41       97.27      2.10 o
   1   9   5      181.76      189.41      3.35 o
   2   9   5      280.08      283.28      4.66 o
   3   9   5       82.20       72.19      1.92 o
   4   9   5       48.83       46.17      1.42 o
   5   9   5        2.07        1.95      0.81 o
   6   9   5       28.87       32.35      1.90 o
   7   9   5       27.71       23.28      2.41 o
   8   9   5        5.31        4.54      1.35 o
   9   9   5        2.35        3.26      1.44 o
  10   9   5       12.74       13.83      1.76 o
  11   9   5       16.71       19.66      2.34 o
  12   9   5       18.62       24.98      4.43 o
  -6  10   5        7.28        6.92      1.78 o
  -5  10   5        2.68        1.82      1.61 o
  -4  10   5       19.84       19.22      1.37 o
  -3  10   5        0.34        1.23      1.09 o
  -2  10   5        2.63        2.40      1.13 o
  -1  10   5       34.33       36.36      3.09 o
   0  10   5       15.70       13.81      0.99 o
   1  10   5        5.75        7.25      1.08 o
   2  10   5        4.31        5.18      1.10 o
   3  10   5        0.64        0.56      1.06 o
   4  10   5       37.76       28.58      1.57 o
   5  10   5        0.12       -1.03      1.03 o
   6  10   5        5.94        6.95      1.17 o
   7  10   5       19.66       17.62      2.09 o
   8  10   5       13.31        7.61      2.04 o
   9  10   5       51.30       50.92      5.63 o
  10  10   5       80.57       89.11      4.16 o
  11  10   5        6.45        5.15      1.89 o
  12  10   5        4.78        6.92      3.78 o
  -5  11   5        1.96        1.17      1.76 o
  -4  11   5        1.10        1.43      1.74 o
  -3  11   5        0.72       -0.63      1.36 o
  -2  11   5        0.81        0.41      1.57 o
  -1  11   5        3.55        4.04      1.05 o
   0  11   5        2.21        3.30      1.20 o
   1  11   5       41.85       35.63      1.95 o
   2  11   5      241.92      234.66      4.87 o
   3  11   5       37.12       46.44      2.12 o
   4  11   5        3.16        2.22      1.57 o
   5  11   5        3.09        1.97      1.54 o
   6  11   5        0.52        0.95      1.28 o
   7  11   5       13.41        6.36      3.04 o
   8  11   5        2.96        0.82      2.75 o
   9  11   5        0.06       -1.27      2.01 o
  10  11   5       13.89       13.57      2.90 o
  11  11   5        1.53       -2.16      2.38 o
  -4  12   5        2.25        3.04      1.82 o
  -3  12   5        0.31       -0.19      1.99 o
  -2  12   5        3.05        1.98      1.30 o
  -1  12   5        8.68        7.19      1.18 o
   0  12   5        0.01       -1.08      1.08 o
   1  12   5        0.21        1.00      1.23 o
   2  12   5       11.84       13.30      1.73 o
   3  12   5        7.55        4.45      1.33 o
   4  12   5        1.78        2.72      1.30 o
   5  12   5       18.62       20.91      1.70 o
   6  12   5       34.65       35.07      3.84 o
   7  12   5       17.70       20.16      3.42 o
   8  12   5        1.56       -2.85      2.85 o
   9  12   5        7.97       10.63      3.46 o
  10  12   5        0.64       -3.48      3.48 o
  -2  13   5        1.84        3.42      1.47 o
  -1  13   5        2.08        0.59      1.42 o
   0  13   5        7.69        7.76      1.33 o
   1  13   5        1.81        1.03      1.32 o
   2  13   5        5.26        5.44      1.39 o
   3  13   5        0.02       -1.58      1.58 o
   4  13   5        0.33        1.26      1.46 o
   5  13   5        3.29        1.09      1.55 o
   6  13   5        0.00       -1.11      2.92 o
   7  13   5        5.21        3.63      3.46 o
   8  13   5        1.33       -1.24      3.27 o
   9  13   5        1.54        0.46      3.75 o
   0  14   5        0.00       -0.78      1.27 o
   1  14   5        0.02        0.10      1.72 o
   2  14   5        2.45        3.32      2.41 o
   3  14   5        0.16        1.46      1.47 o
   4  14   5        2.84        3.62      2.08 o
   5  14   5        7.82        5.99      1.69 o
   6  14   5       18.55       24.06      4.09 o
   7  14   5       13.34       20.51      4.01 o
  -5 -13   6        1.99        0.82      3.75 o
  -4 -13   6        1.08        3.63      3.99 o
  -3 -13   6        0.13        3.97      2.04 o
  -2 -13   6        0.09        3.23      2.06 o
  -1 -13   6        0.34        2.08      1.89 o
   0 -13   6        1.26        0.77      2.21 o
   1 -13   6        0.41       -1.78      1.78 o
  -7 -12   6        0.23        2.18      3.61 o
  -6 -12   6       23.42       29.49      4.26 o
  -5 -12   6        9.86       16.13      4.11 o
  -4 -12   6        4.05        4.01      3.65 o
  -3 -12   6        5.03        9.78      4.06 o
  -2 -12   6        3.44        1.23      1.86 o
  -1 -12   6        2.24       -0.63      1.66 o
   0 -12   6        2.20        4.57      1.79 o
   1 -12   6        7.78        9.26      1.72 o
   2 -12   6        5.14        4.50      1.50 o
   3 -12   6        6.55        9.45      2.46 o
  -8 -11   6        0.03       -1.09      3.38 o
  -7 -11   6        0.29        1.91      3.27 o
  -6 -11   6        2.23        1.26      3.48 o
  -5 -11   6       11.25       13.00      3.67 o
  -4 -11   6        0.08       -0.97      1.71 o
  -3 -11   6        0.08       -1.81      2.23 o
  -2 -11   6        1.57        0.79      1.61 o
  -1 -11   6        2.82        2.93      1.70 o
   0 -11   6        0.11       -0.11      1.22 o
   1 -11   6        0.01       -1.27      1.27 o
   2 -11   6        0.69        0.13      1.30 o
   3 -11   6        0.15       -1.25      1.31 o
   4 -11   6        1.94        2.23      1.34 o
   5 -11   6        0.04        1.37      1.68 o
  -9 -10   6        4.10        4.45      2.67 o
  -8 -10   6        0.02        1.18      1.80 o
  -7 -10   6        0.39       -1.97      3.13 o
  -6 -10   6       10.46        8.49      3.10 o
  -5 -10   6        0.54       -2.68      2.68 o
  -4 -10   6       21.91       23.44      2.09 o
  -3 -10   6       21.19       22.98      2.02 o
  -2 -10   6       55.06       54.89      2.90 o
  -1 -10   6       19.00       19.39      1.46 o
   0 -10   6        3.71        3.37      1.21 o
   1 -10   6        8.05        7.93      1.28 o
   2 -10   6        5.39        4.87      1.30 o
   3 -10   6        1.07       -1.19      1.19 o
   4 -10   6        0.49       -0.41      1.12 o
   5 -10   6        1.93        2.92      1.21 o
   6 -10   6        1.21        5.20      2.38 o
 -10  -9   6       12.58       16.56      2.27 o
  -9  -9   6        9.25       12.20      2.12 o
  -8  -9   6       20.83       19.00      2.39 o
  -7  -9   6        0.85       -0.49      1.61 o
  -6  -9   6       10.13        8.04      2.09 o
  -5  -9   6       14.29       12.27      1.95 o
  -4  -9   6        6.32        2.69      1.47 o
  -3  -9   6       16.58       14.79      1.70 o
  -2  -9   6       13.03       18.42      1.43 o
  -1  -9   6        6.28        6.29      1.14 o
   0  -9   6        0.90        0.58      1.41 o
   1  -9   6        3.56        3.41      1.00 o
   2  -9   6        3.23        1.27      1.66 o
   3  -9   6        0.47       -1.31      1.31 o
   4  -9   6        1.94        0.93      1.06 o
   5  -9   6        1.41        1.23      1.10 o
   6  -9   6       28.86       35.55      1.72 o
   7  -9   6        1.19       -1.18      1.97 o
 -11  -8   6        0.07        2.76      2.74 o
 -10  -8   6        8.08        5.84      1.95 o
  -9  -8   6        5.94        8.08      1.62 o
  -8  -8   6        0.90        3.89      1.43 o
  -7  -8   6        3.30        2.28      1.28 o
  -6  -8   6        3.14        2.62      1.26 o
  -5  -8   6        5.82        1.12      1.30 o
  -4  -8   6        9.00        7.65      1.53 o
  -3  -8   6       11.72       10.83      0.99 o
  -2  -8   6      267.27      289.56      5.72 o
  -1  -8   6       20.36       17.08      1.02 o
   0  -8   6       33.53       36.61      1.26 o
   1  -8   6       21.32       22.56      1.00 o
   2  -8   6        5.64        5.88      1.12 o
   3  -8   6        0.00       -0.63      0.94 o
   4  -8   6        0.37       -0.94      0.94 o
   5  -8   6        7.26        6.45      1.11 o
   6  -8   6        0.54        0.36      1.07 o
   7  -8   6       19.77       16.04      1.34 o
   8  -8   6        2.79        2.14      1.40 o
 -11  -7   6        3.19        1.82      2.90 o
 -10  -7   6       15.27       13.35      2.03 o
  -9  -7   6       35.67       41.94      2.00 o
  -8  -7   6      112.06      123.33      3.25 o
  -7  -7   6        4.16        7.77      1.32 o
  -6  -7   6        0.19       -0.05      1.40 o
  -5  -7   6        0.15       -1.27      1.41 o
  -4  -7   6        3.15        2.10      0.89 o
  -3  -7   6       61.97       65.00      1.65 o
  -2  -7   6       26.04       28.47      0.89 o
  -1  -7   6       48.94       49.59      1.29 o
   0  -7   6       31.22       31.82      1.14 o
   1  -7   6       13.69       11.77      0.78 o
   2  -7   6       22.25       23.31      0.93 o
   3  -7   6       12.59       11.68      0.70 o
   4  -7   6        0.74       -0.75      0.75 o
   5  -7   6        0.40       -0.67      0.92 o
   6  -7   6        4.90        3.68      1.02 o
   7  -7   6        1.12        1.78      1.03 o
   8  -7   6       13.37       12.93      1.28 o
   9  -7   6        2.37        0.43      4.12 o
 -11  -6   6        1.15        0.00      3.33 o
 -10  -6   6        2.39        2.30      2.10 o
  -9  -6   6        0.45        1.95      1.50 o
  -8  -6   6       20.50       20.47      1.53 o
  -7  -6   6        1.10        0.70      1.14 o
  -6  -6   6        9.16        9.03      1.17 o
  -5  -6   6      108.38      110.13      2.58 o
  -4  -6   6       12.31        8.63      0.66 o
  -3  -6   6       13.27       12.03      0.68 o
  -2  -6   6      158.34      164.98      2.43 o
  -1  -6   6        1.30        0.04      0.45 o
   0  -6   6      260.63      266.98      3.30 o
   1  -6   6      266.22      257.53      3.22 o
   2  -6   6        2.03        1.60      0.51 o
   3  -6   6       53.61       43.79      1.15 o
   4  -6   6        0.01        0.03      0.51 o
   5  -6   6        1.89        0.81      0.70 o
   6  -6   6       13.20       14.31      1.15 o
   7  -6   6        8.87       11.60      1.17 o
   8  -6   6       16.05       15.73      1.33 o
   9  -6   6       13.12       10.89      1.32 o
  10  -6   6        1.74        1.85      1.43 o
 -11  -5   6        4.94        5.85      3.61 o
 -10  -5   6        4.86        6.47      2.76 o
  -9  -5   6       19.12       15.56      2.13 o
  -8  -5   6       86.72       79.66      2.42 o
  -7  -5   6      121.56      107.59      2.64 o
  -6  -5   6       20.24       21.19      1.41 o
  -5  -5   6       88.12      105.86      1.68 o
  -4  -5   6       24.82       23.36      0.75 o
  -3  -5   6       10.90       11.81      0.59 o
  -2  -5   6        2.86        5.00      0.49 o
  -1  -5   6      157.84      138.36      1.93 o
   0  -5   6      148.26      162.43      1.93 o
   1  -5   6       31.03       30.08      1.18 o
   2  -5   6       24.95       27.78      0.77 o
   3  -5   6      105.60      105.16      1.97 o
   4  -5   6       40.84       44.85      1.09 o
   5  -5   6       23.93       21.20      0.76 o
   6  -5   6       21.74       20.93      1.01 o
   7  -5   6        0.38        1.49      0.92 o
   8  -5   6        4.36        4.46      1.40 o
   9  -5   6        7.32        5.61      1.22 o
  10  -5   6        2.16        5.23      1.76 o
 -12  -4   6        0.02       -2.01      2.53 o
 -11  -4   6        0.01       -0.42      3.33 o
 -10  -4   6        0.55       -0.03      1.77 o
  -9  -4   6        6.14        4.83      1.84 o
  -8  -4   6       21.21       19.79      1.31 o
  -7  -4   6        0.25        0.08      0.74 o
  -6  -4   6        5.99        2.14      0.72 o
  -5  -4   6      154.71      149.22      2.02 o
  -4  -4   6       26.14       26.64      0.73 o
  -3  -4   6        8.18        6.73      0.49 o
  -2  -4   6        2.27        0.46      0.39 o
  -1  -4   6        0.44       -0.32      0.32 o
   0  -4   6      125.20      122.55      1.43 o
   1  -4   6      350.71      336.40      3.71 o
   2  -4   6       31.07       26.95      0.75 o
   3  -4   6      310.26      307.40      3.42 o
   4  -4   6        4.00        4.79      0.54 o
   5  -4   6       29.77       28.43      1.00 o
   6  -4   6        0.66       -0.55      0.55 o
   7  -4   6        0.72        0.75      0.94 o
   8  -4   6       12.89        9.17      1.15 o
   9  -4   6       13.27       20.16      1.51 o
  10  -4   6       10.98       10.04      1.35 o
  11  -4   6        3.69        3.90      1.36 o
 -12  -3   6        0.48       -1.12      2.42 o
 -11  -3   6        1.00        3.10      2.32 o
 -10  -3   6        2.90        0.85      1.35 o
  -9  -3   6       17.51       16.14      1.52 o
  -8  -3   6       21.81       19.04      1.32 o
  -7  -3   6       68.24       66.53      1.43 o
  -6  -3   6       12.78       15.06      0.72 o
  -5  -3   6      365.51      382.90      3.96 o
  -4  -3   6      106.10       88.85      1.37 o
  -3  -3   6        7.28        3.18      0.41 o
  -2  -3   6       31.68       37.63      0.84 o
  -1  -3   6      100.18      100.51      1.39 o
   0  -3   6       13.95       18.32      0.49 o
   1  -3   6      249.05      244.87      2.59 o
   2  -3   6      281.35      278.16      3.08 o
   3  -3   6      218.22      237.97      2.73 o
   4  -3   6        0.02       -0.36      0.36 o
   5  -3   6      364.74      366.98      4.86 o
   6  -3   6       83.71       82.03      1.52 o
   7  -3   6       36.23       25.39      0.99 o
   8  -3   6        0.49        1.41      0.52 o
   9  -3   6        1.80       -1.00      1.00 o
  10  -3   6       10.41        8.08      1.32 o
  11  -3   6        8.60       10.01      1.44 o
 -12  -2   6        1.98        0.42      4.12 o
 -11  -2   6        0.01        0.99      1.57 o
 -10  -2   6        1.50        3.07      1.22 o
  -9  -2   6        1.26        0.11      1.10 o
  -8  -2   6        0.36       -1.05      1.05 o
  -7  -2   6        2.17        1.19      0.69 o
  -6  -2   6       17.81       18.71      0.86 o
  -5  -2   6      501.92      440.76      4.45 o
  -4  -2   6       13.95        9.21      0.55 o
  -3  -2   6      153.92      119.02      1.55 o
  -2  -2   6      208.19      219.19      2.51 o
  -1  -2   6      986.04      991.38     10.07 o
   0  -2   6      344.03      360.98      3.65 o
   1  -2   6       22.34       19.23      0.52 o
   2  -2   6      125.88      131.78      1.55 o
   3  -2   6      283.58      325.24      3.74 o
   4  -2   6      445.59      437.72      4.39 o
   5  -2   6      397.01      368.56      4.05 o
   6  -2   6       34.16       34.22      1.03 o
   7  -2   6       52.59       49.82      1.61 o
   8  -2   6       36.55       41.56      1.30 o
   9  -2   6        0.17       -0.96      0.96 o
  10  -2   6        0.77       -0.95      1.09 o
  11  -2   6       10.24       10.40      1.57 o
  12  -2   6        3.67        2.50      1.64 o
 -11  -1   6       21.85       25.58      2.14 o
 -10  -1   6       25.95       27.88      1.54 o
  -9  -1   6        0.12       -1.03      1.03 o
  -8  -1   6        0.07       -0.95      0.95 o
  -7  -1   6       51.98       65.54      1.89 o
  -6  -1   6       38.41       31.61      0.91 o
  -5  -1   6       39.52       47.37      1.01 o
  -4  -1   6      164.14      156.05      1.70 o
  -3  -1   6      548.95      489.28      4.64 o
  -2  -1   6       35.96       33.16      0.72 o
  -1  -1   6       32.36       42.16      0.78 o
   0  -1   6      145.53      148.29      1.94 o
   1  -1   6      343.40      391.27      4.64 o
   2  -1   6      127.56      140.96      1.93 o
   3  -1   6      160.49      159.17      1.81 o
   4  -1   6       24.90       24.51      0.66 o
   5  -1   6      510.18      470.98      6.60 o
   6  -1   6        0.15       -0.27      0.59 o
   7  -1   6      545.95      590.81     11.40 o
   8  -1   6       33.60       29.06      1.27 o
   9  -1   6        0.83       -0.72      0.72 o
  10  -1   6       10.71        8.78      1.04 o
  11  -1   6        3.89        2.37      0.94 o
  12  -1   6       12.00        9.58      1.60 o
 -11   0   6        0.78        0.74      1.66 o
 -10   0   6        0.43        1.90      1.11 o
  -9   0   6        7.58        4.47      1.07 o
  -8   0   6        3.48        0.59      1.41 o
  -7   0   6        7.44        1.78      0.78 o
  -6   0   6        4.30        4.91      0.65 o
  -5   0   6      741.02      732.56      7.47 o
  -4   0   6      588.87      531.83      5.02 o
  -3   0   6      524.45      550.41      4.92 o
  -2   0   6       50.24       58.96      1.00 o
  -1   0   6      513.30      495.85      4.87 o
   0   0   6      769.62      843.05      8.64 o
   1   0   6       87.46      108.26      1.88 o
   2   0   6       12.59       10.71      0.45 o
   3   0   6      188.54      238.33      2.54 o
   4   0   6      383.14      396.95      4.01 o
   5   0   6      434.17      439.91      4.69 o
   6   0   6       24.92       19.68      0.63 o
   7   0   6      426.02      409.24      6.42 o
   8   0   6       47.71       41.71      1.55 o
   9   0   6       30.48       32.24      1.39 o
  10   0   6        1.18       -0.66      0.90 o
  11   0   6        2.33        3.71      1.02 o
  12   0   6        0.15       -1.07      1.75 o
 -11   1   6       17.42       25.01      2.59 o
 -10   1   6       39.48       42.13      1.68 o
  -9   1   6       39.90       40.76      1.57 o
  -8   1   6       14.65       13.38      1.07 o
  -7   1   6        3.53        2.32      0.78 o
  -6   1   6        1.63        1.40      0.64 o
  -5   1   6       89.56       90.06      1.29 o
  -4   1   6      206.33      242.12      2.47 o
  -3   1   6      825.23      889.13      8.11 o
  -2   1   6      115.04       67.75      0.94 o
  -1   1   6      455.30      355.01      3.57 o
   0   1   6      157.59      131.11      1.62 o
   1   1   6      356.27      395.41      4.21 o
   2   1   6      430.54      505.28      5.68 o
   3   1   6       22.01       18.72      0.65 o
   4   1   6        5.77        3.21      0.36 o
   5   1   6      107.85      103.24      1.36 o
   6   1   6      200.40      194.24      2.49 o
   7   1   6      751.40      727.44      8.10 o
   8   1   6       13.63       15.01      1.02 o
   9   1   6       44.54       40.96      1.55 o
  10   1   6        7.60        3.56      0.94 o
  11   1   6        0.03       -0.79      1.02 o
  12   1   6        1.26       -1.38      1.38 o
  13   1   6        2.41        2.74      1.77 o
 -11   2   6        1.04        1.39      1.72 o
 -10   2   6        3.08        2.66      1.28 o
  -9   2   6        7.17        5.37      1.04 o
  -8   2   6        1.66        0.49      0.92 o
  -7   2   6       13.03       13.78      0.81 o
  -6   2   6       22.63       29.17      0.98 o
  -5   2   6        0.12        2.27      0.63 o
  -4   2   6      272.05      259.46      3.14 o
  -3   2   6      305.23      311.45      3.03 o
  -2   2   6      136.77      155.62      1.76 o
  -1   2   6      890.44      880.01      8.03 o
   0   2   6       15.89        9.65      0.39 o
   1   2   6        8.20       11.21      0.44 o
   2   2   6      112.06      127.64      1.62 o
   3   2   6        0.00       -0.29      0.29 o
   4   2   6      160.20      164.50      2.15 o
   5   2   6      117.39      119.67      1.53 o
   6   2   6       70.70       65.43      1.23 o
   7   2   6      548.31      556.00      6.33 o
   8   2   6      228.73      232.35      3.60 o
   9   2   6       21.59       18.87      1.31 o
  10   2   6        1.10       -0.19      0.94 o
  11   2   6        0.85       -0.21      1.00 o
  12   2   6       10.07        8.39      2.13 o
  13   2   6        1.38        1.21      1.84 o
 -10   3   6       20.48       25.60      2.11 o
  -9   3   6       56.78       62.45      2.79 o
  -8   3   6       31.85       34.46      1.45 o
  -7   3   6       34.32       38.55      1.16 o
  -6   3   6        0.03       -0.38      0.57 o
  -5   3   6       33.80       43.02      1.10 o
  -4   3   6       30.63       26.66      0.87 o
  -3   3   6       55.49       59.84      1.19 o
  -2   3   6       89.22      124.10      1.47 o
  -1   3   6      498.26      582.27      5.69 o
   0   3   6       27.32       24.00      0.57 o
   1   3   6       12.04       15.24      0.50 o
   2   3   6      590.11      554.76      6.16 o
   3   3   6      153.38      173.85      2.23 o
   4   3   6      129.78      143.22      1.96 o
   5   3   6       24.45       27.81      0.77 o
   6   3   6      158.32      157.99      2.05 o
   7   3   6       89.89       87.89      1.65 o
   8   3   6        0.17       -0.41      0.67 o
   9   3   6      242.40      235.13      4.89 o
  10   3   6       10.47       12.87      1.11 o
  11   3   6       55.58       50.51      2.23 o
  12   3   6       22.00       18.87      2.24 o
  13   3   6        1.21        1.66      1.83 o
 -10   4   6        3.69        2.32      1.63 o
  -9   4   6        3.45        5.35      1.56 o
  -8   4   6        7.67        8.23      1.51 o
  -7   4   6        3.00        2.11      0.92 o
  -6   4   6        3.79        2.86      0.55 o
  -5   4   6      100.48       98.59      2.12 o
  -4   4   6        5.23        3.79      0.54 o
  -3   4   6        0.24       -0.47      0.47 o
  -2   4   6      367.39      363.99      5.06 o
  -1   4   6     1140.46     1228.75     11.67 o
   0   4   6      240.14      249.96      2.73 o
   1   4   6      826.24      779.86      7.97 o
   2   4   6       25.09       15.62      0.53 o
   3   4   6       14.58       12.41      0.56 o
   4   4   6       47.49       56.76      1.20 o
   5   4   6       16.17       22.35      1.02 o
   6   4   6      105.65      126.58      1.79 o
   7   4   6      153.06      146.72      2.50 o
   8   4   6       90.20       91.95      1.92 o
   9   4   6        7.98       10.45      1.01 o
  10   4   6        1.82        2.80      0.95 o
  11   4   6       12.09       14.56      1.51 o
  12   4   6       26.11       25.84      2.35 o
  13   4   6        0.78       -3.50      3.50 o
 -10   5   6       13.42       15.18      1.79 o
  -9   5   6       18.69       18.87      2.75 o
  -8   5   6       12.73       13.24      1.57 o
  -7   5   6       77.83       79.64      2.50 o
  -6   5   6       40.65       50.72      2.32 o
  -5   5   6       11.03       12.32      0.83 o
  -4   5   6       66.44       65.42      1.38 o
  -3   5   6        2.12        1.89      0.51 o
  -2   5   6       69.00       62.88      1.32 o
  -1   5   6      520.33      570.07      7.80 o
   0   5   6      241.42      229.63      2.56 o
   1   5   6        0.21        0.26      0.37 o
   2   5   6        0.24        0.50      0.38 o
   3   5   6      500.01      442.20      5.44 o
   4   5   6       14.04        9.38      0.61 o
   5   5   6        2.07        0.61      0.51 o
   6   5   6      141.91      129.68      2.11 o
   7   5   6       36.97       32.24      1.27 o
   8   5   6        6.82        6.12      0.93 o
   9   5   6      206.86      199.22      3.72 o
  10   5   6       87.33       83.35      2.95 o
  11   5   6       89.79       80.14      3.58 o
  12   5   6       43.74       42.45      2.84 o
  13   5   6        3.66        6.56      3.86 o
  -9   6   6        1.64        1.07      1.44 o
  -8   6   6       13.05       12.55      1.56 o
  -7   6   6        0.01        2.02      1.30 o
  -6   6   6       10.71        7.08      2.07 o
  -5   6   6        9.78       10.65      1.03 o
  -4   6   6       16.01       17.09      0.90 o
  -3   6   6        0.61       -0.60      0.60 o
  -2   6   6       21.86       27.52      0.90 o
  -1   6   6       44.54       46.84      1.20 o
   0   6   6       99.18       97.28      1.60 o
   1   6   6      676.98      658.61      6.75 o
   2   6   6      463.92      484.57      5.48 o
   3   6   6      477.58      439.68      5.05 o
   4   6   6      967.00      923.25     10.88 o
   5   6   6        5.29        6.19      0.65 o
   6   6   6       65.25       69.67      1.52 o
   7   6   6      152.38      149.59      4.75 o
   8   6   6       61.25       59.08      2.88 o
   9   6   6       33.77       30.43      1.74 o
  10   6   6       15.09       17.79      1.61 o
  11   6   6       67.77       70.49      3.88 o
  12   6   6       19.33       18.10      2.46 o
  13   6   6        1.46        3.61      3.96 o
  -8   7   6        3.71        5.00      1.36 o
  -7   7   6       23.10       23.56      1.68 o
  -6   7   6       27.09       30.44      2.85 o
  -5   7   6       28.84       31.23      1.75 o
  -4   7   6      117.60      127.59      2.82 o
  -3   7   6        1.59       -0.66      0.67 o
  -2   7   6        4.70        3.34      0.68 o
  -1   7   6       61.37       64.43      1.58 o
   0   7   6       36.22       33.78      1.24 o
   1   7   6      128.38      130.68      2.00 o
   2   7   6      397.38      396.88      5.36 o
   3   7   6        9.84        6.55      0.77 o
   4   7   6       39.98       30.82      1.01 o
   5   7   6       11.58       10.48      0.96 o
   6   7   6      114.07      113.47      3.28 o
   7   7   6       19.40       19.43      1.77 o
   8   7   6       37.73       36.19      2.34 o
   9   7   6       38.69       45.89      3.26 o
  10   7   6       79.10       84.82      3.39 o
  11   7   6        7.11        6.65      2.07 o
  12   7   6       34.91       33.45      4.47 o
  13   7   6        1.37        4.51      4.03 o
  -8   8   6        4.24        3.31      1.93 o
  -7   8   6        0.03        0.32      1.20 o
  -6   8   6        6.99        6.89      1.86 o
  -5   8   6        0.45       -0.42      1.88 o
  -4   8   6       11.49        9.89      1.33 o
  -3   8   6        1.91        0.92      1.06 o
  -2   8   6        3.60        0.87      0.89 o
  -1   8   6       27.28       28.97      1.32 o
   0   8   6        0.24        2.05      0.85 o
   1   8   6      103.29      105.06      4.86 o
   2   8   6      344.00      336.81      6.83 o
   3   8   6      119.43      124.14      2.24 o
   4   8   6       80.07       73.00      1.91 o
   5   8   6        2.30       -0.11      0.86 o
   6   8   6      156.72      145.22      3.50 o
   7   8   6       70.73       52.72      2.88 o
   8   8   6       13.62       12.85      2.54 o
   9   8   6        3.53        3.47      1.40 o
  10   8   6       80.75       82.89      3.08 o
  11   8   6       27.29       25.77      5.42 o
  12   8   6        0.91       -2.56      3.36 o
  -7   9   6        1.55        0.99      1.72 o
  -6   9   6       11.36       12.10      2.10 o
  -5   9   6       14.81       14.00      1.45 o
  -4   9   6       18.02       19.09      1.51 o
  -3   9   6        3.31        4.04      1.23 o
  -2   9   6        2.99        4.55      1.19 o
  -1   9   6       16.61       18.81      1.30 o
   0   9   6        3.73        3.54      0.99 o
   1   9   6        2.65        3.08      0.98 o
   2   9   6      274.27      252.97      6.13 o
   3   9   6      210.69      204.46      5.22 o
   4   9   6       34.34       33.09      1.64 o
   5   9   6       34.28       40.73      1.66 o
   6   9   6        0.59        2.41      1.41 o
   7   9   6      121.59      127.71      4.20 o
   8   9   6        2.46        1.82      1.89 o
   9   9   6        2.49       -0.01      1.41 o
  10   9   6        0.12        0.82      1.57 o
  11   9   6        0.28       -0.58      1.65 o
  12   9   6        9.28       16.17      3.92 o
  -6  10   6        1.70        4.49      1.80 o
  -5  10   6        0.30       -1.32      1.78 o
  -4  10   6        1.55        0.69      1.46 o
  -3  10   6        0.08        0.70      1.24 o
  -2  10   6        1.10        1.29      1.24 o
  -1  10   6       22.40       18.11      1.65 o
   0  10   6       19.43       22.23      1.65 o
   1  10   6        0.85       -1.24      1.24 o
   2  10   6        0.77        0.39      1.34 o
   3  10   6        5.78       10.06      1.54 o
   4  10   6        3.88        2.13      1.41 o
   5  10   6       42.38       43.31      2.42 o
   6  10   6      107.09      104.41      3.81 o
   7  10   6       39.89       42.34      2.60 o
   8  10   6       30.97       35.28      2.51 o
   9  10   6        1.44       -2.02      2.02 o
  10  10   6       11.61       13.45      3.36 o
  11  10   6        0.52        1.60      2.34 o
  -5  11   6        2.54        2.14      1.91 o
  -4  11   6        2.86        2.89      1.49 o
  -3  11   6        8.73        9.03      1.43 o
  -2  11   6        3.79        3.29      1.37 o
  -1  11   6        0.02       -0.24      1.29 o
   0  11   6       21.22       16.70      1.64 o
   1  11   6        3.09        2.43      1.43 o
   2  11   6        7.11        4.27      2.35 o
   3  11   6        0.16        0.54      1.49 o
   4  11   6        1.98        0.92      1.46 o
   5  11   6        0.36       -1.42      1.72 o
   6  11   6        7.73        5.26      2.75 o
   7  11   6       10.92       17.97      3.23 o
   8  11   6        3.61        2.43      2.87 o
   9  11   6        0.40       -0.17      3.23 o
  10  11   6       24.49       33.35      3.93 o
  11  11   6        0.00       -0.39      2.45 o
  -3  12   6        0.09        0.56      1.33 o
  -2  12   6        1.98        2.51      1.45 o
  -1  12   6        3.97        4.11      1.55 o
   0  12   6        7.00       10.49      1.66 o
   1  12   6        0.12       -1.88      2.46 o
   2  12   6        5.00        3.23      1.62 o
   3  12   6        5.91        7.85      1.73 o
   4  12   6        0.00       -1.85      1.85 o
   5  12   6       36.23       33.45      2.41 o
   6  12   6       45.39       45.37      4.05 o
   7  12   6       43.81       52.33      4.32 o
   8  12   6       37.83       43.60      4.53 o
   9  12   6        1.96        2.85      3.29 o
  10  12   6       11.67       11.22      3.67 o
  -2  13   6        2.40        5.19      3.08 o
  -1  13   6        5.07        4.17      1.61 o
   0  13   6       10.84       12.46      2.24 o
   1  13   6        0.21        0.42      1.63 o
   2  13   6        0.80       -1.61      1.61 o
   3  13   6        1.08       -0.62      2.50 o
   4  13   6        0.38       -1.44      1.81 o
   5  13   6        0.04       -0.21      2.70 o
   6  13   6        0.53        2.16      3.06 o
   7  13   6        0.34        1.89      3.54 o
   8  13   6        0.06        2.58      3.40 o
   9  13   6        2.83        8.28      3.69 o
   1  14   6        0.95       -0.46      1.78 o
   2  14   6        3.49        1.78      1.88 o
   3  14   6        0.78       -2.12      2.37 o
   4  14   6        0.47       -0.30      1.95 o
   5  14   6        6.18        7.68      3.61 o
   6  14   6        4.13        0.10      3.69 o
   7  14   6        9.14       11.91      3.84 o
  -2 -13   7        1.02        1.86      2.12 o
  -6 -12   7        2.06        2.89      4.19 o
  -5 -12   7        2.78        3.84      3.82 o
  -4 -12   7        0.82       -2.96      3.84 o
  -3 -12   7        1.08       -0.33      1.91 o
  -2 -12   7        7.92        9.06      2.22 o
  -1 -12   7        1.49        2.36      1.97 o
   0 -12   7        1.69        0.18      2.71 o
   1 -12   7        0.21        0.27      1.47 o
   2 -12   7        0.00       -1.46      1.46 o
  -8 -11   7        4.53        7.09      3.86 o
  -7 -11   7        0.04       -0.27      3.84 o
  -6 -11   7        0.70        1.70      3.54 o
  -5 -11   7        3.44       -1.87      3.31 o
  -4 -11   7        0.15        4.87      3.61 o
  -3 -11   7        0.76        0.86      1.80 o
  -2 -11   7       10.17       16.18      2.23 o
  -1 -11   7        4.22        6.34      1.95 o
   0 -11   7        0.67        0.11      1.40 o
   1 -11   7        1.90        3.66      1.47 o
   2 -11   7        3.59        5.41      1.47 o
   3 -11   7        0.00       -1.40      1.40 o
   4 -11   7        1.33       -0.84      1.40 o
  -9 -10   7       15.23       19.46      3.96 o
  -8 -10   7        9.84       13.82      4.03 o
  -7 -10   7        3.96        7.32      3.48 o
  -6 -10   7        0.50        3.06      3.23 o
  -5 -10   7        2.49       -0.55      3.06 o
  -4 -10   7        0.00       -1.72      3.17 o
  -3 -10   7        0.94       -1.71      1.71 o
  -2 -10   7       22.45       25.40      4.74 o
  -1 -10   7        7.71        8.65      1.37 o
   0 -10   7       17.28       17.35      1.57 o
   1 -10   7        0.25       -1.08      1.24 o
   2 -10   7        0.60       -1.24      1.24 o
   3 -10   7        0.71       -1.23      1.23 o
   4 -10   7        1.48        0.46      1.70 o
   5 -10   7        3.27        5.39      1.45 o
  -9  -9   7        0.16        1.48      2.43 o
  -8  -9   7       28.26       33.42      5.36 o
  -7  -9   7        1.25       -2.06      2.06 o
  -6  -9   7        0.42        0.39      1.99 o
  -5  -9   7        7.62        9.08      3.10 o
  -4  -9   7        0.08       -1.99      2.68 o
  -3  -9   7        0.01       -2.19      2.19 o
  -2  -9   7       10.62       11.15      1.28 o
  -1  -9   7        0.23       -1.09      1.09 o
   0  -9   7       12.73       15.22      1.40 o
   1  -9   7       22.00       21.80      1.52 o
   2  -9   7       10.61        8.39      1.29 o
   3  -9   7        3.07        2.21      1.19 o
   4  -9   7        2.44        1.42      1.21 o
   5  -9   7        0.38       -1.20      1.20 o
   6  -9   7       10.16       11.57      1.40 o
   7  -9   7        0.29       -0.54      1.21 o
 -10  -8   7        1.00       -2.49      2.49 o
  -9  -8   7        3.18        1.73      1.61 o
  -8  -8   7       24.31       23.07      2.11 o
  -7  -8   7       34.02       38.05      2.26 o
  -6  -8   7        3.65        3.25      1.93 o
  -5  -8   7       22.39       22.73      2.29 o
  -4  -8   7       34.48       31.14      2.44 o
  -3  -8   7        0.20       -1.12      1.12 o
  -2  -8   7       45.65       54.12      2.09 o
  -1  -8   7        7.69        6.84      1.13 o
   0  -8   7       12.68       12.86      1.22 o
   1  -8   7       21.14       16.78      1.35 o
   2  -8   7        9.25        7.97      0.94 o
   3  -8   7        0.81        1.61      1.12 o
   4  -8   7        0.10       -0.67      1.05 o
   5  -8   7        2.50        1.46      1.15 o
   6  -8   7        0.20       -1.55      1.55 o
   7  -8   7        8.41        7.73      1.34 o
   8  -8   7        2.14        3.04      1.80 o
 -10  -7   7        1.84        1.68      2.47 o
  -9  -7   7        1.88        0.49      1.47 o
  -8  -7   7       16.35       15.55      1.64 o
  -7  -7   7        3.89        3.47      1.53 o
  -6  -7   7       30.65       33.63      1.95 o
  -5  -7   7        0.24        2.72      1.29 o
  -4  -7   7        2.89        2.32      0.98 o
  -3  -7   7        1.20       -0.44      0.73 o
  -2  -7   7        0.41       -0.78      0.78 o
  -1  -7   7       19.82       17.37      1.25 o
   0  -7   7        4.52        6.15      0.88 o
   1  -7   7       30.29       34.23      1.34 o
   2  -7   7       22.66       26.45      1.08 o
   3  -7   7       22.86       26.00      1.21 o
   4  -7   7       40.77       44.71      1.95 o
   5  -7   7        8.12        7.95      1.16 o
   6  -7   7        2.15        1.86      1.13 o
   7  -7   7        2.74        4.49      1.19 o
   8  -7   7        0.32       -1.43      1.43 o
   9  -7   7        0.56        1.08      1.53 o
 -11  -6   7        0.25       -0.53      2.54 o
 -10  -6   7        1.51        2.08      1.87 o
  -9  -6   7        0.17       -1.16      1.62 o
  -8  -6   7       14.28       11.36      1.54 o
  -7  -6   7       18.11       19.79      1.49 o
  -6  -6   7        1.82        0.23      1.68 o
  -5  -6   7       71.80       73.36      2.60 o
  -4  -6   7      117.82      108.70      2.22 o
  -3  -6   7        0.21        0.67      0.66 o
  -2  -6   7        4.57        3.01      0.65 o
  -1  -6   7        1.44        0.08      0.55 o
   0  -6   7        6.36        5.40      0.63 o
   1  -6   7      108.85      104.57      2.03 o
   2  -6   7        4.08        2.55      0.76 o
   3  -6   7        9.88        8.81      0.87 o
   4  -6   7        0.29        0.11      0.76 o
   5  -6   7        0.01       -0.57      0.57 o
   6  -6   7       13.32       10.86      1.18 o
   7  -6   7        6.58        5.16      1.17 o
   8  -6   7        5.88        7.30      1.28 o
   9  -6   7        1.55        2.48      1.30 o
 -11  -5   7        0.09        1.01      2.56 o
 -10  -5   7        5.13        6.04      1.89 o
  -9  -5   7        2.72        2.47      1.57 o
  -8  -5   7        1.94       -0.21      1.26 o
  -7  -5   7       12.49       11.13      1.32 o
  -6  -5   7        1.74       -0.28      1.77 o
  -5  -5   7       31.73       27.45      1.63 o
  -4  -5   7        0.03       -0.11      0.86 o
  -3  -5   7       15.19       20.36      1.10 o
  -2  -5   7      137.06      132.54      1.97 o
  -1  -5   7       73.67       78.33      1.43 o
   0  -5   7       19.51       21.20      0.76 o
   1  -5   7        0.00       -0.42      0.42 o
   2  -5   7       19.96       21.55      1.02 o
   3  -5   7       81.36       82.70      1.93 o
   4  -5   7      147.86      151.84      2.89 o
   5  -5   7       61.55       61.17      1.76 o
   6  -5   7       29.75       28.93      1.34 o
   7  -5   7       27.02       26.55      1.56 o
   8  -5   7       11.69       10.67      1.33 o
   9  -5   7        0.73       -0.11      1.43 o
  10  -5   7        2.32        1.07      1.24 o
 -11  -4   7        0.18        4.50      2.56 o
 -10  -4   7       25.99       36.22      3.05 o
  -9  -4   7        0.01       -1.53      1.71 o
  -8  -4   7        1.52       -1.17      1.31 o
  -7  -4   7        1.58       -1.10      1.10 o
  -6  -4   7        0.48        1.23      0.94 o
  -5  -4   7       98.28       92.22      2.30 o
  -4  -4   7      350.19      321.78      3.68 o
  -3  -4   7      109.72       88.75      1.42 o
  -2  -4   7       86.16       93.27      1.42 o
  -1  -4   7       94.90       98.78      1.37 o
   0  -4   7      206.58      188.18      2.15 o
   1  -4   7       38.64       32.20      0.81 o
   2  -4   7        5.71        4.42      0.56 o
   3  -4   7       33.61       31.97      0.98 o
   4  -4   7        0.07       -0.53      0.59 o
   5  -4   7       67.82       62.19      1.75 o
   6  -4   7       13.18       18.14      1.08 o
   7  -4   7       16.44       19.35      1.13 o
   8  -4   7        0.07       -1.20      1.20 o
   9  -4   7        0.09       -1.16      1.16 o
  10  -4   7        2.41        1.09      1.71 o
  11  -4   7        2.03        0.73      1.67 o
 -11  -3   7        8.32       10.85      2.54 o
 -10  -3   7       41.14       46.17      2.40 o
  -9  -3   7        1.51       -1.18      1.18 o
  -8  -3   7        5.72        5.48      1.17 o
  -7  -3   7        4.77        7.37      0.90 o
  -6  -3   7        0.04       -0.68      0.68 o
  -5  -3   7       91.33       85.55      1.73 o
  -4  -3   7       93.33       89.80      1.50 o
  -3  -3   7       43.16       48.08      1.04 o
  -2  -3   7        3.99        3.71      0.43 o
  -1  -3   7        0.69        0.65      0.39 o
   0  -3   7      295.02      303.90      3.39 o
   1  -3   7       20.63       15.75      0.53 o
   2  -3   7       55.31       54.26      1.15 o
   3  -3   7      140.20      140.48      1.81 o
   4  -3   7       63.89       65.40      1.35 o
   5  -3   7      277.24      262.52      4.39 o
   6  -3   7       18.12       20.07      1.07 o
   7  -3   7      163.11      178.06      3.92 o
   8  -3   7       86.44       99.92      2.31 o
   9  -3   7       26.60       19.33      1.05 o
  10  -3   7        3.14        2.31      1.34 o
  11  -3   7        0.03        0.05      2.67 o
 -11  -2   7        0.11        3.88      2.44 o
 -10  -2   7       41.73       56.89      2.29 o
  -9  -2   7        0.25       -0.02      1.16 o
  -8  -2   7       11.70        7.72      1.19 o
  -7  -2   7        0.02        0.89      1.10 o
  -6  -2   7        2.56        1.85      0.69 o
  -5  -2   7      116.15      119.23      1.72 o
  -4  -2   7      864.31      854.25      8.73 o
  -3  -2   7      785.26      747.11      7.71 o
  -2  -2   7      103.13       89.76      1.50 o
  -1  -2   7      242.70      232.18      2.71 o
   0  -2   7       91.67      105.05      1.89 o
   1  -2   7      290.18      308.25      3.74 o
   2  -2   7      114.32      124.57      2.01 o
   3  -2   7        2.77        1.63      0.39 o
   4  -2   7        3.25        4.77      0.43 o
   5  -2   7      236.92      248.78      3.75 o
   6  -2   7      144.12      134.51      2.70 o
   7  -2   7        3.98        5.16      0.93 o
   8  -2   7        0.23       -0.91      0.91 o
   9  -2   7        1.12        1.56      0.90 o
  10  -2   7        0.05       -0.88      0.88 o
  11  -2   7        0.03       -1.33      1.33 o
 -11  -1   7       12.74       14.59      3.87 o
 -10  -1   7       29.91       30.92      1.86 o
  -9  -1   7       48.99       47.81      2.12 o
  -8  -1   7       57.84       55.79      2.23 o
  -7  -1   7        2.81        3.75      1.10 o
  -6  -1   7        8.58       11.87      0.84 o
  -5  -1   7       12.71       10.50      0.62 o
  -4  -1   7       22.67       19.11      0.71 o
  -3  -1   7       68.50       82.89      1.49 o
  -2  -1   7        1.54        2.71      0.43 o
  -1  -1   7       13.91       15.35      0.56 o
   0  -1   7      304.49      320.26      3.54 o
   1  -1   7        7.85        8.25      0.47 o
   2  -1   7        6.92        7.49      0.44 o
   3  -1   7       25.50       26.87      0.68 o
   4  -1   7       87.87       90.07      1.34 o
   5  -1   7      200.60      195.89      2.51 o
   6  -1   7        5.29        6.95      0.86 o
   7  -1   7      466.46      450.89      7.11 o
   8  -1   7      245.44      251.86      6.18 o
   9  -1   7       31.61       30.42      1.43 o
  10  -1   7        2.51       -0.47      0.93 o
  11  -1   7        4.44        4.81      1.06 o
  12  -1   7        1.60        1.08      1.45 o
 -11   0   7        0.01        1.34      1.96 o
 -10   0   7        8.74       10.54      1.51 o
  -9   0   7        1.73        3.15      3.45 o
  -8   0   7       33.13       34.65      1.76 o
  -7   0   7        0.02       -0.97      0.97 o
  -6   0   7        0.48        1.15      0.81 o
  -5   0   7       54.64       58.11      1.16 o
  -4   0   7       97.05       95.09      1.45 o
  -3   0   7      373.70      359.48      3.55 o
  -2   0   7      325.68      327.47      3.64 o
  -1   0   7     1035.30     1100.53     11.08 o
   0   0   7       99.17      102.45      1.42 o
   1   0   7      126.62       99.70      1.55 o
   2   0   7      191.12      169.31      2.88 o
   3   0   7        0.70        1.33      0.65 o
   4   0   7        2.50        1.65      0.38 o
   5   0   7       68.75       67.53      1.22 o
   6   0   7       90.89       88.89      1.48 o
   7   0   7       80.14       82.31      2.07 o
   8   0   7        9.37       12.49      1.33 o
   9   0   7        2.10        0.78      1.10 o
  10   0   7        2.21        0.75      0.94 o
  11   0   7       26.66       26.59      1.45 o
  12   0   7        0.00       -0.63      1.40 o
 -11   1   7        2.78        3.86      2.00 o
 -10   1   7       10.16        8.42      1.35 o
  -9   1   7       67.38       76.84      2.52 o
  -8   1   7       56.79       53.27      2.11 o
  -7   1   7       73.79       74.02      2.31 o
  -6   1   7       42.82       43.14      1.55 o
  -5   1   7       73.46       71.13      1.61 o
  -4   1   7       37.97       28.14      0.79 o
  -3   1   7        0.07       -0.40      0.40 o
  -2   1   7       62.31       51.22      0.89 o
  -1   1   7       21.27       12.24      0.52 o
   0   1   7       17.88       12.14      0.56 o
   1   1   7      400.33      371.78      4.29 o
   2   1   7        7.82        8.17      0.51 o
   3   1   7      126.57      122.83      1.65 o
   4   1   7        4.33        3.68      0.42 o
   5   1   7        0.11       -0.46      0.46 o
   6   1   7       95.46      110.68      1.84 o
   7   1   7      258.26      249.86      3.81 o
   8   1   7       63.50       55.22      2.07 o
   9   1   7       84.24       86.22      2.65 o
  10   1   7       41.72       51.33      2.55 o
  11   1   7       26.75       26.56      1.51 o
  12   1   7       24.25       23.43      2.51 o
 -10   2   7        1.34        1.06      1.73 o
  -9   2   7        7.63        7.39      1.67 o
  -8   2   7        2.86        5.86      1.14 o
  -7   2   7       18.10       20.86      1.31 o
  -6   2   7       13.73       16.07      1.29 o
  -5   2   7       42.97       51.40      1.61 o
  -4   2   7       58.76       44.51      0.92 o
  -3   2   7      134.31      146.49      1.76 o
  -2   2   7      170.59      137.83      1.67 o
  -1   2   7     1570.27     1633.25     14.74 o
   0   2   7      795.47      927.44      9.39 o
   1   2   7      594.69      579.27      6.45 o
   2   2   7      204.28      193.76      2.47 o
   3   2   7       10.71       10.29      0.55 o
   4   2   7        0.30        1.20      0.42 o
   5   2   7       88.16       83.93      1.36 o
   6   2   7       19.02        9.21      0.68 o
   7   2   7       12.54       13.29      0.76 o
   8   2   7       20.81       14.06      1.19 o
   9   2   7       11.99        8.41      1.21 o
  10   2   7        2.90        1.50      1.01 o
  11   2   7       43.70       44.89      1.86 o
  12   2   7        4.84        7.98      1.54 o
 -10   3   7        4.19        1.24      1.73 o
  -9   3   7       34.50       35.81      2.57 o
  -8   3   7       30.02       30.67      1.51 o
  -7   3   7       77.15       72.35      2.16 o
  -6   3   7      116.80      109.09      2.07 o
  -5   3   7       29.09       26.88      1.00 o
  -4   3   7       67.13       74.97      1.81 o
  -3   3   7       41.37       41.23      0.81 o
  -2   3   7       18.97       12.14      0.49 o
  -1   3   7        3.13        4.36      0.43 o
   0   3   7      184.74      191.56      2.05 o
   1   3   7       90.67       92.85      1.46 o
   2   3   7       75.09       70.58      1.26 o
   3   3   7     1374.37     1282.81     13.84 o
   4   3   7      251.30      230.39      4.08 o
   5   3   7       52.21       49.23      1.07 o
   6   3   7       34.79       32.99      1.05 o
   7   3   7      118.45      123.79      2.28 o
   8   3   7       62.53       69.31      1.70 o
   9   3   7      145.19      134.62      3.38 o
  10   3   7       50.90       50.69      1.87 o
  11   3   7       96.24       94.39      2.55 o
  12   3   7       84.92       92.52      3.83 o
  13   3   7        0.57       -3.29      3.29 o
 -10   4   7        0.01        1.92      1.69 o
  -9   4   7        6.40        9.39      1.73 o
  -8   4   7        1.84        0.79      1.49 o
  -7   4   7       10.67       12.16      0.90 o
  -6   4   7       17.22       18.31      0.91 o
  -5   4   7       13.61       16.63      0.92 o
  -4   4   7       28.22       30.84      1.19 o
  -3   4   7       55.60       64.66      1.85 o
  -2   4   7       46.13       63.06      1.68 o
  -1   4   7       27.51       21.23      0.69 o
   0   4   7       89.56       78.58      1.15 o
   1   4   7      649.73      633.77      6.59 o
   2   4   7     1131.83     1105.76     12.87 o
   3   4   7      584.35      559.76      6.31 o
   4   4   7      451.70      432.18      5.02 o
   5   4   7      262.74      244.11      3.11 o
   6   4   7       86.08       80.31      1.75 o
   7   4   7       19.15       20.75      0.97 o
   8   4   7        7.20        7.51      0.96 o
   9   4   7        2.19        1.14      0.95 o
  10   4   7        6.62        6.06      1.12 o
  11   4   7        0.02        1.69      1.35 o
  12   4   7        4.81        4.57      3.63 o
  13   4   7       13.38       16.82      3.96 o
  -9   5   7        5.29        6.34      3.70 o
  -8   5   7        9.19        9.45      1.68 o
  -7   5   7       26.26       26.94      2.70 o
  -6   5   7       46.80       47.40      2.43 o
  -5   5   7       37.74       34.48      1.41 o
  -4   5   7       96.49      103.54      2.94 o
  -3   5   7      124.85      105.47      2.15 o
  -2   5   7        0.00       -0.65      0.65 o
  -1   5   7        4.72        1.88      0.35 o
   0   5   7       10.21       15.07      0.51 o
   1   5   7        4.65        4.51      0.46 o
   2   5   7       34.43       33.21      1.54 o
   3   5   7       10.40        8.07      0.63 o
   4   5   7        0.41       -0.50      0.50 o
   5   5   7      131.60      143.36      2.12 o
   6   5   7        0.60        1.39      0.63 o
   7   5   7        1.52        2.30      0.96 o
   8   5   7       31.26       30.30      1.63 o
   9   5   7       19.89       23.69      2.09 o
  10   5   7       79.22       86.02      2.85 o
  11   5   7       63.44       68.98      3.52 o
  12   5   7       45.01       43.48      4.47 o
  13   5   7        0.17        4.57      4.05 o
  -9   6   7        0.51        0.00      2.22 o
  -8   6   7        6.48        3.56      1.55 o
  -7   6   7        1.57        1.14      1.45 o
  -6   6   7        9.86        9.23      1.73 o
  -5   6   7        6.75        6.14      1.43 o
  -4   6   7       17.14       16.98      1.20 o
  -3   6   7       14.25       12.74      0.85 o
  -2   6   7       10.26        5.90      0.83 o
  -1   6   7       19.92       21.97      1.00 o
   0   6   7        0.88        0.85      0.39 o
   1   6   7        0.82        2.13      0.49 o
   2   6   7      674.28      646.55      7.26 o
   3   6   7      924.90      883.94     10.45 o
   4   6   7      155.73      144.04      2.29 o
   5   6   7        1.70        3.43      0.93 o
   6   6   7      117.31      100.10      3.39 o
   7   6   7       23.69       20.96      1.92 o
   8   6   7       19.03       18.11      1.88 o
   9   6   7        0.08       -1.16      1.60 o
  10   6   7        1.85       -0.24      1.80 o
  11   6   7       15.72       18.99      3.85 o
  12   6   7        1.46        6.31      3.94 o
  -8   7   7        2.68        2.41      1.51 o
  -7   7   7        1.28        0.23      1.39 o
  -6   7   7        7.02       10.51      3.66 o
  -5   7   7       42.96       42.57      3.87 o
  -4   7   7       29.06       31.49      1.94 o
  -3   7   7       21.95       20.68      1.27 o
  -2   7   7        6.28        7.05      1.25 o
  -1   7   7       21.32       25.90      1.07 o
   0   7   7        5.31        4.07      0.78 o
   1   7   7       18.21       18.21      1.00 o
   2   7   7        2.25        2.07      0.64 o
   3   7   7       99.45       89.27      1.72 o
   4   7   7      186.35      182.13      3.32 o
   5   7   7      112.77      110.62      2.47 o
   6   7   7       53.69       58.63      4.51 o
   7   7   7      325.37      330.88      7.75 o
   8   7   7       35.44       38.93      2.72 o
   9   7   7        0.60       -0.93      1.75 o
  10   7   7        0.49       -1.36      1.36 o
  11   7   7       12.74       12.83      2.40 o
  12   7   7        1.64        2.89      3.90 o
  -7   8   7        0.00       -1.31      1.31 o
  -6   8   7        0.70        1.65      1.35 o
  -5   8   7        0.58        1.78      2.63 o
  -4   8   7        8.83        8.81      1.75 o
  -3   8   7       14.22       16.38      1.58 o
  -2   8   7        6.17        7.97      1.10 o
  -1   8   7       18.51       18.75      1.26 o
   0   8   7       48.94       46.12      2.08 o
   1   8   7       62.68       68.04      2.16 o
   2   8   7        0.15        1.07      1.19 o
   3   8   7       53.46       57.71      2.85 o
   4   8   7        8.91        6.94      0.96 o
   5   8   7       21.77       32.00      1.40 o
   6   8   7       74.11       63.91      3.38 o
   7   8   7       16.66       15.62      1.96 o
   8   8   7       33.79       34.51      2.44 o
   9   8   7       11.16        9.60      2.95 o
  10   8   7       18.68       19.72      2.20 o
  11   8   7        6.67       10.28      2.16 o
  12   8   7        1.81       -1.93      3.50 o
  -6   9   7        0.45        0.65      1.35 o
  -5   9   7        9.65       11.39      1.53 o
  -4   9   7        3.46        3.09      1.37 o
  -3   9   7       18.51       16.72      2.16 o
  -2   9   7       10.03        9.15      1.45 o
  -1   9   7        4.78        3.89      2.17 o
   0   9   7        0.59        0.93      1.33 o
   1   9   7        0.76       -0.96      1.26 o
   2   9   7        4.57        3.30      1.43 o
   3   9   7        4.40        7.19      1.45 o
   4   9   7        5.14        7.64      1.54 o
   5   9   7       38.53       32.09      1.44 o
   6   9   7       55.96       56.83      3.09 o
   7   9   7      108.95      119.64      7.02 o
   8   9   7       63.03       78.42      4.21 o
   9   9   7        3.19        3.12      2.02 o
  10   9   7       65.61       68.55      3.08 o
  11   9   7        0.76       -0.28      1.72 o
  12   9   7        6.25       13.11      3.92 o
  -5  10   7        0.10       -1.31      1.31 o
  -4  10   7        0.74       -0.06      1.36 o
  -3  10   7        4.03        3.69      1.42 o
  -2  10   7       23.78       25.28      1.85 o
  -1  10   7       16.14       16.69      1.76 o
   0  10   7       55.01       63.06      2.81 o
   1  10   7       11.02       10.25      1.62 o
   2  10   7       16.13       14.44      1.69 o
   3  10   7        7.59        5.56      1.55 o
   4  10   7        3.10        3.55      1.57 o
   5  10   7       48.49       43.24      5.97 o
   6  10   7       34.94       31.27      3.33 o
   7  10   7       30.42       33.81      3.99 o
   8  10   7       64.96       66.35      3.54 o
   9  10   7        1.80        2.04      2.62 o
  10  10   7        3.74        6.38      2.43 o
  11  10   7        0.09       -1.77      2.27 o
  -4  11   7        0.00       -1.36      1.36 o
  -3  11   7        7.59        8.92      1.59 o
  -2  11   7        2.67        2.21      1.48 o
  -1  11   7        2.85        3.04      1.53 o
   0  11   7       18.57       18.57      2.18 o
   1  11   7        0.54        0.13      1.50 o
   2  11   7        0.01       -0.98      1.54 o
   3  11   7        0.99       -0.42      1.59 o
   4  11   7        1.01       -1.89      2.08 o
   5  11   7        0.06       -1.97      1.97 o
   6  11   7       11.20       15.46      3.36 o
   7  11   7       11.23        7.55      3.08 o
   8  11   7        9.52       10.13      3.33 o
   9  11   7       15.38       24.58      3.94 o
  10  11   7       42.44       66.99      5.68 o
  -3  12   7        0.06        0.79      1.66 o
  -2  12   7        2.80        4.69      1.56 o
  -1  12   7        3.19        2.62      1.60 o
   0  12   7       17.97       22.90      2.01 o
   1  12   7        7.74        7.63      1.80 o
   2  12   7       19.31       21.66      2.13 o
   3  12   7        0.16       -0.59      1.78 o
   4  12   7        3.62        3.47      1.93 o
   5  12   7        6.11        3.08      1.94 o
   6  12   7        6.36        2.81      3.33 o
   7  12   7        7.36        4.28      3.29 o
   8  12   7        9.35        4.49      3.61 o
   9  12   7        4.41        3.90      3.40 o
  -1  13   7        1.86        2.44      1.65 o
   0  13   7        3.00        2.94      1.80 o
   1  13   7        0.07       -1.50      1.73 o
   2  13   7        0.59        0.40      1.81 o
   3  13   7        0.49        4.66      1.96 o
   4  13   7        3.58        4.83      2.03 o
   5  13   7        0.00       -1.64      3.33 o
   6  13   7        0.66       -3.10      3.10 o
   7  13   7        2.25        4.68      3.73 o
   8  13   7        2.18       -3.40      3.40 o
   2  14   7        7.00        6.64      2.05 o
   3  14   7        5.08        4.72      2.14 o
   4  14   7       12.37       18.19      2.50 o
   5  14   7        0.48        6.08      3.57 o
  -4 -12   8        0.01       -3.73      3.73 o
  -3 -12   8        0.82       -1.68      3.96 o
  -2 -12   8        3.22        4.33      4.13 o
  -1 -12   8        0.38        0.08      2.03 o
   0 -12   8        4.97        6.11      4.06 o
   1 -12   8        1.06        2.33      2.37 o
  -6 -11   8        0.00        2.37      3.65 o
  -5 -11   8        1.23        2.56      3.61 o
  -4 -11   8        4.98        5.08      3.59 o
  -3 -11   8        0.06       -1.59      3.61 o
  -2 -11   8        4.41        6.54      2.09 o
  -1 -11   8        2.57        0.24      1.85 o
   0 -11   8        0.17        0.55      3.42 o
   1 -11   8        5.21        7.93      1.65 o
   2 -11   8        5.54        6.10      2.01 o
   3 -11   8        0.00       -1.00      1.43 o
  -8 -10   8        4.70        0.31      3.80 o
  -7 -10   8       10.47       14.41      3.80 o
  -6 -10   8       12.00       11.62      3.63 o
  -5 -10   8        0.01       -2.89      3.23 o
  -4 -10   8        4.40        1.32      3.19 o
  -3 -10   8        1.51       -1.43      3.23 o
  -2 -10   8        3.20        1.61      1.72 o
  -1 -10   8        0.76       -0.89      1.65 o
   0 -10   8       14.30       18.58      1.71 o
   1 -10   8        4.84        6.82      1.47 o
   2 -10   8        1.59       -1.35      1.35 o
   3 -10   8        0.47        0.92      1.69 o
   4 -10   8        2.36        0.27      2.67 o
   5 -10   8        1.24        0.21      1.39 o
  -8  -9   8        1.52       -0.52      2.40 o
  -7  -9   8        0.82       -1.63      2.37 o
  -6  -9   8        1.34       -0.50      3.08 o
  -5  -9   8        0.03        0.06      2.96 o
  -4  -9   8       25.24       27.75      3.67 o
  -3  -9   8        0.27       -0.56      1.57 o
  -2  -9   8        0.03       -0.34      1.52 o
  -1  -9   8        2.86        0.57      1.20 o
   0  -9   8        0.02       -0.65      1.24 o
   1  -9   8        9.96       12.59      1.47 o
   2  -9   8        3.18        1.62      1.61 o
   3  -9   8        0.89        2.53      1.35 o
   4  -9   8       11.91       12.52      1.52 o
   5  -9   8        0.44        1.65      1.86 o
   6  -9   8        0.02        0.08      1.43 o
  -9  -8   8        0.96       -1.34      1.87 o
  -8  -8   8        1.81        0.74      2.37 o
  -7  -8   8       10.07       11.45      2.66 o
  -6  -8   8        7.13        9.12      2.24 o
  -5  -8   8        1.70       -1.95      1.95 o
  -4  -8   8       40.55       37.69      2.53 o
  -3  -8   8        0.38        1.32      1.53 o
  -2  -8   8        0.01       -0.65      1.08 o
  -1  -8   8        4.27        2.05      1.43 o
   0  -8   8        2.12        2.61      1.12 o
   1  -8   8        0.14       -1.12      1.12 o
   2  -8   8        5.26        5.57      1.40 o
   3  -8   8        4.90        6.17      1.55 o
   4  -8   8       16.80       18.61      1.55 o
   5  -8   8        0.13        1.56      1.24 o
   6  -8   8        7.92        9.27      1.44 o
   7  -8   8        3.68        4.50      2.15 o
 -10  -7   8        0.05        2.98      3.80 o
  -9  -7   8        0.55       -2.05      2.05 o
  -8  -7   8        0.45       -0.31      1.67 o
  -7  -7   8        0.50       -0.64      1.59 o
  -6  -7   8        3.37        2.07      1.86 o
  -5  -7   8        6.54        7.93      2.26 o
  -4  -7   8      150.35      154.64      3.95 o
  -3  -7   8        0.25       -0.85      0.96 o
  -2  -7   8       45.21       41.99      2.41 o
  -1  -7   8       37.87       38.17      2.88 o
   0  -7   8       35.37       41.04      1.84 o
   1  -7   8        4.67        3.64      1.11 o
   2  -7   8        1.54        1.26      1.04 o
   3  -7   8        1.48        2.41      1.13 o
   4  -7   8       34.44       40.74      2.11 o
   5  -7   8       13.95       15.55      1.47 o
   6  -7   8       10.36        7.73      1.38 o
   7  -7   8        0.05       -1.24      1.24 o
   8  -7   8        2.54        0.62      1.33 o
 -10  -6   8       17.58       21.79      4.15 o
  -9  -6   8       10.21       11.83      2.39 o
  -8  -6   8        0.03       -0.94      1.61 o
  -7  -6   8        0.00       -1.46      1.46 o
  -6  -6   8        2.03        1.31      1.37 o
  -5  -6   8        0.52        0.80      1.56 o
  -4  -6   8       61.35       67.30      2.09 o
  -3  -6   8       20.26       19.10      1.06 o
  -2  -6   8      113.20      113.95      2.32 o
  -1  -6   8        2.75        3.58      0.90 o
   0  -6   8        1.06        0.99      1.01 o
   1  -6   8       15.46       10.95      0.96 o
   2  -6   8       14.89       10.32      0.99 o
   3  -6   8        5.62        6.09      0.94 o
   4  -6   8        9.67        6.08      0.98 o
   5  -6   8        2.20        3.30      2.15 o
   6  -6   8       18.04       24.31      1.63 o
   7  -6   8        4.08        6.62      1.34 o
   8  -6   8       25.08       26.63      1.72 o
   9  -6   8        1.45        0.88      1.39 o
 -10  -5   8        3.58        8.07      3.94 o
  -9  -5   8        1.04        3.74      2.97 o
  -8  -5   8        1.47        1.35      1.94 o
  -7  -5   8        0.00       -1.38      1.38 o
  -6  -5   8        3.76        3.56      1.34 o
  -5  -5   8       26.24       21.07      1.76 o
  -4  -5   8      296.33      311.54      8.48 o
  -3  -5   8       21.39       25.21      1.31 o
  -2  -5   8      136.51      129.23      2.47 o
  -1  -5   8        4.63        2.49      0.62 o
   0  -5   8      150.24      146.82      2.36 o
   1  -5   8       70.37       75.48      1.56 o
   2  -5   8        3.32        4.24      0.83 o
   3  -5   8        4.13        2.28      0.78 o
   4  -5   8       62.88       67.85      1.95 o
   5  -5   8       68.11       71.58      2.12 o
   6  -5   8        5.57        7.29      1.20 o
   7  -5   8        7.26        8.73      1.32 o
   8  -5   8       24.76       28.58      1.78 o
   9  -5   8       11.79       11.46      1.56 o
  10  -5   8        0.01       -0.57      1.89 o
 -10  -4   8       34.05       39.47      4.38 o
  -9  -4   8       30.21       35.04      2.79 o
  -8  -4   8       19.57       17.00      2.21 o
  -7  -4   8       12.79       15.64      1.64 o
  -6  -4   8        2.54        1.55      1.29 o
  -5  -4   8        1.61        1.34      1.19 o
  -4  -4   8       81.60       86.26      2.70 o
  -3  -4   8      293.18      293.02      4.38 o
  -2  -4   8      271.19      265.13      3.63 o
  -1  -4   8        1.78        0.15      0.55 o
   0  -4   8       23.11       25.15      0.83 o
   1  -4   8       35.17       35.94      0.96 o
   2  -4   8       32.65       32.93      0.92 o
   3  -4   8       20.92       21.78      1.09 o
   4  -4   8        7.52        8.81      0.93 o
   5  -4   8        1.56       -0.81      0.81 o
   6  -4   8       11.39        8.21      1.03 o
   7  -4   8       20.45       19.30      1.49 o
   8  -4   8       79.28       89.17      2.17 o
   9  -4   8        0.00       -1.26      1.26 o
  10  -4   8        1.28        0.01      1.35 o
 -10  -3   8        4.67        9.04      3.61 o
  -9  -3   8        4.26        4.41      1.99 o
  -8  -3   8       15.71       15.45      2.10 o
  -7  -3   8       10.84       10.89      1.26 o
  -6  -3   8        5.02        3.05      1.06 o
  -5  -3   8       13.36       16.44      1.17 o
  -4  -3   8       11.80        9.81      0.82 o
  -3  -3   8       42.57       43.09      1.07 o
  -2  -3   8      113.48      112.79      1.67 o
  -1  -3   8        2.35        1.45      0.47 o
   0  -3   8      505.02      460.22      4.97 o
   1  -3   8       40.00       36.96      0.96 o
   2  -3   8       29.99       27.35      0.88 o
   3  -3   8        5.34        4.26      0.51 o
   4  -3   8       20.90       24.92      1.14 o
   5  -3   8       63.29       63.77      1.82 o
   6  -3   8        0.50       -0.58      0.84 o
   7  -3   8       35.18       33.22      1.71 o
   8  -3   8       78.90       78.22      2.65 o
   9  -3   8       29.37       25.59      1.35 o
  10  -3   8        0.98       -0.15      1.29 o
  11  -3   8        0.01        1.79      1.45 o
 -10  -2   8       14.74       18.16      3.92 o
  -9  -2   8       21.24       23.02      1.82 o
  -8  -2   8       68.81       68.68      3.03 o
  -7  -2   8       71.12       70.00      3.21 o
  -6  -2   8        6.48        3.42      0.77 o
  -5  -2   8        4.06        4.76      0.74 o
  -4  -2   8        2.62        4.55      0.72 o
  -3  -2   8       34.71       39.50      1.08 o
  -2  -2   8      121.91      107.58      1.61 o
  -1  -2   8      215.63      204.96      2.50 o
   0  -2   8      126.87      132.16      1.70 o
   1  -2   8        0.61       -0.43      0.43 o
   2  -2   8       66.63       61.57      1.47 o
   3  -2   8        8.32        6.02      0.55 o
   4  -2   8       32.22       32.34      1.02 o
   5  -2   8        5.45        5.31      0.86 o
   6  -2   8       38.17       44.18      1.56 o
   7  -2   8       19.36       21.29      1.70 o
   8  -2   8       23.05       21.79      1.55 o
   9  -2   8        7.33        7.79      1.45 o
  10  -2   8        8.44       10.30      1.13 o
  11  -2   8        8.73       11.30      1.62 o
 -10  -1   8        0.04       -1.03      1.86 o
  -9  -1   8        6.71        6.51      1.53 o
  -8  -1   8       28.47       28.32      2.93 o
  -7  -1   8       13.99       11.55      1.39 o
  -6  -1   8        7.98        7.66      1.23 o
  -5  -1   8        5.87        6.66      0.80 o
  -4  -1   8      200.16      184.23      2.75 o
  -3  -1   8       10.64        8.33      0.68 o
  -2  -1   8       57.01       51.28      1.08 o
  -1  -1   8      396.03      386.50      4.23 o
   0  -1   8      438.85      453.20      5.84 o
   1  -1   8       71.57       64.04      1.59 o
   2  -1   8      376.25      351.86      3.90 o
   3  -1   8      203.51      189.67      2.49 o
   4  -1   8        1.54        2.39      0.55 o
   5  -1   8      106.11      105.75      1.79 o
   6  -1   8        0.07       -0.06      0.79 o
   7  -1   8       43.81       47.42      2.48 o
   8  -1   8      100.17       97.07      3.75 o
   9  -1   8       13.69       12.72      1.42 o
  10  -1   8        4.14        4.40      1.05 o
  11  -1   8        5.90        7.60      1.57 o
 -10   0   8        1.74        0.08      1.82 o
  -9   0   8       28.04       24.79      1.78 o
  -8   0   8       55.97       59.25      2.39 o
  -7   0   8       59.20       63.97      2.33 o
  -6   0   8      118.83      106.07      2.90 o
  -5   0   8       73.99       76.11      2.18 o
  -4   0   8       30.65       35.76      1.02 o
  -3   0   8      240.50      211.73      2.74 o
  -2   0   8        3.36        3.22      0.43 o
  -1   0   8      225.09      213.18      2.56 o
   0   0   8      561.86      578.14      6.06 o
   1   0   8      224.07      205.72      4.39 o
   2   0   8       41.74       44.81      0.98 o
   3   0   8        3.33        0.01      0.47 o
   4   0   8       91.51      108.08      1.71 o
   5   0   8       63.65       54.99      1.29 o
   6   0   8        3.17       -0.50      0.90 o
   7   0   8       46.51       46.05      1.93 o
   8   0   8        3.92        4.73      1.15 o
   9   0   8       32.58       37.08      1.89 o
  10   0   8        4.16        2.50      1.08 o
  11   0   8       69.46       71.70      2.78 o
  12   0   8       12.48       13.71      1.78 o
 -10   1   8        0.09       -1.41      1.84 o
  -9   1   8        2.68        1.52      1.95 o
  -8   1   8       16.20       18.20      1.59 o
  -7   1   8       22.38       21.64      1.52 o
  -6   1   8       13.92       13.36      1.30 o
  -5   1   8       75.89       66.18      1.88 o
  -4   1   8        4.15        4.40      0.59 o
  -3   1   8      106.08       93.41      1.55 o
  -2   1   8       68.53       51.27      1.07 o
  -1   1   8       83.78       82.11      1.41 o
   0   1   8       38.10       33.31      0.86 o
   1   1   8       67.34       54.12      1.15 o
   2   1   8      555.59      525.56      9.12 o
   3   1   8      924.62      905.71      9.34 o
   4   1   8      352.80      358.89      4.28 o
   5   1   8      650.87      626.98      7.60 o
   6   1   8        0.91       -0.59      0.59 o
   7   1   8        7.08        8.87      1.34 o
   8   1   8       53.08       66.46      3.52 o
   9   1   8       37.96       42.37      2.03 o
  10   1   8        8.01        8.21      1.18 o
  11   1   8       28.83       28.99      1.74 o
  12   1   8       15.68       21.80      2.10 o
 -10   2   8        0.16       -1.79      1.79 o
  -9   2   8       13.11       16.15      1.68 o
  -8   2   8       12.83       14.44      1.58 o
  -7   2   8       14.66       18.21      2.34 o
  -6   2   8      125.62      122.88      3.09 o
  -5   2   8       79.90       87.16      3.00 o
  -4   2   8       29.39       23.20      1.09 o
  -3   2   8      422.41      451.56      4.87 o
  -2   2   8        2.59        3.43      0.53 o
  -1   2   8        7.67        6.50      0.48 o
   0   2   8        3.69        0.24      0.42 o
   1   2   8      169.33      150.95      2.10 o
   2   2   8      342.73      328.60      3.93 o
   3   2   8      568.40      572.52      6.47 o
   4   2   8       35.13       26.01      0.80 o
   5   2   8      180.63      160.84      2.45 o
   6   2   8        6.31        8.97      1.04 o
   7   2   8        8.57        2.54      0.81 o
   8   2   8        1.36        2.46      1.09 o
   9   2   8        3.43        3.01      1.25 o
  10   2   8       13.56       14.07      1.55 o
  11   2   8       44.52       47.51      2.70 o
  12   2   8        2.09        1.42      1.57 o
  -9   3   8        0.89        1.00      2.30 o
  -8   3   8        9.12        9.57      1.46 o
  -7   3   8       16.28       15.09      1.29 o
  -6   3   8        0.59        0.69      1.03 o
  -5   3   8       25.26       26.16      1.42 o
  -4   3   8        0.26       -0.53      0.77 o
  -3   3   8      103.12       90.98      2.30 o
  -2   3   8        0.57       -0.47      0.47 o
  -1   3   8       20.32       24.43      0.81 o
   0   3   8        8.25        5.27      0.46 o
   1   3   8        0.50        0.78      0.42 o
   2   3   8      294.27      284.56      3.48 o
   3   3   8      232.39      235.15      3.01 o
   4   3   8       30.10       26.07      0.86 o
   5   3   8      147.24      133.76      2.39 o
   6   3   8       41.05       40.45      1.30 o
   7   3   8       64.24       66.81      1.69 o
   8   3   8       40.52       35.69      1.69 o
   9   3   8        0.86        0.16      1.18 o
  10   3   8        5.71        7.17      1.40 o
  11   3   8       50.56       61.75      2.25 o
  12   3   8       29.69       35.05      3.52 o
  -9   4   8        1.58        2.09      1.69 o
  -8   4   8        0.27       -0.97      1.95 o
  -7   4   8        0.01       -0.88      0.88 o
  -6   4   8       38.19       35.24      1.61 o
  -5   4   8       64.12       66.03      2.13 o
  -4   4   8       66.59       59.74      1.73 o
  -3   4   8      187.39      198.54      3.49 o
  -2   4   8        2.75        0.17      0.77 o
  -1   4   8       29.23       31.15      0.82 o
   0   4   8        0.38       -0.01      0.47 o
   1   4   8        4.65        3.51      0.62 o
   2   4   8       10.94       10.98      0.69 o
   3   4   8      829.71      759.59      8.44 o
   4   4   8      420.31      405.42      4.80 o
   5   4   8        0.01       -0.58      0.60 o
   6   4   8        7.96        6.64      0.78 o
   7   4   8       50.76       55.90      1.85 o
   8   4   8       18.80       22.51      1.48 o
   9   4   8        5.15        6.66      1.25 o
  10   4   8        1.05        0.26      1.68 o
  11   4   8        0.64       -0.32      1.37 o
  12   4   8        0.60        2.03      3.33 o
  -9   5   8        1.00       -0.96      2.36 o
  -8   5   8        2.07        3.65      1.81 o
  -7   5   8        5.50        6.57      1.72 o
  -6   5   8        0.88        0.89      0.78 o
  -5   5   8       18.65       16.58      1.46 o
  -4   5   8        8.35        7.86      1.05 o
  -3   5   8        1.20        2.07      0.82 o
  -2   5   8        2.12       -0.19      0.84 o
  -1   5   8        6.19        9.31      0.98 o
   0   5   8      124.71      109.54      1.56 o
   1   5   8       43.59       39.71      0.95 o
   2   5   8       75.41       62.74      1.43 o
   3   5   8        5.95        9.36      0.75 o
   4   5   8       53.55       41.96      1.27 o
   5   5   8       19.47       14.31      0.97 o
   6   5   8      126.59      112.64      3.32 o
   7   5   8      361.77      336.47      6.49 o
   8   5   8       56.96       66.69      3.14 o
   9   5   8       69.79       71.44      3.46 o
  10   5   8        1.27        0.28      2.50 o
  11   5   8       15.64       17.17      2.28 o
  12   5   8        0.16       -3.73      3.73 o
  -8   6   8        0.84        1.45      1.65 o
  -7   6   8        2.14        0.42      1.62 o
  -6   6   8        4.71        5.55      2.45 o
  -5   6   8        8.17       11.67      1.75 o
  -4   6   8       42.17       43.58      1.67 o
  -3   6   8       85.83       87.08      2.05 o
  -2   6   8       33.28       33.73      1.29 o
  -1   6   8       27.57       28.73      1.22 o
   0   6   8        2.37        2.91      0.79 o
   1   6   8       97.63      102.48      1.71 o
   2   6   8      126.38      147.81      2.14 o
   3   6   8        6.99        4.26      0.88 o
   4   6   8        4.66        7.89      0.82 o
   5   6   8        0.19       -0.75      0.89 o
   6   6   8        0.79        1.46      1.12 o
   7   6   8        8.64       15.11      1.87 o
   8   6   8        2.27        5.37      1.82 o
   9   6   8        2.45        3.48      1.82 o
  10   6   8       13.14       11.21      1.91 o
  11   6   8       10.35       12.63      2.18 o
  12   6   8        0.53        2.50      3.59 o
  -7   7   8        0.02        1.30      1.55 o
  -6   7   8        0.49        1.98      1.54 o
  -5   7   8        5.43        5.63      1.56 o
  -4   7   8        4.42        5.54      1.52 o
  -3   7   8        0.10       -0.43      1.35 o
  -2   7   8        0.63        0.62      1.21 o
  -1   7   8        9.41        9.49      1.08 o
   0   7   8       45.52       38.31      1.67 o
   1   7   8       59.91       58.31      2.05 o
   2   7   8        0.09       -0.70      0.70 o
   3   7   8       21.28       21.93      1.03 o
   4   7   8       40.29       56.46      1.64 o
   5   7   8       25.28       20.84      1.52 o
   6   7   8      167.78      164.15      4.70 o
   7   7   8      147.27      139.28      4.38 o
   8   7   8      147.76      153.54      4.74 o
   9   7   8       45.52       44.57      5.99 o
  10   7   8       54.51       61.07      3.54 o
  11   7   8        0.04       -1.97      1.97 o
  12   7   8       16.62       25.21      4.70 o
  -7   8   8        2.05        2.11      1.61 o
  -6   8   8        1.56        2.55      1.56 o
  -5   8   8        2.77        2.43      2.49 o
  -4   8   8        6.85        9.33      1.80 o
  -3   8   8        7.69        7.04      1.55 o
  -2   8   8       68.09       62.48      2.77 o
  -1   8   8       61.20       55.24      2.62 o
   0   8   8      102.53      104.04      4.72 o
   1   8   8       60.74       57.48      2.62 o
   2   8   8        9.07       10.44      1.57 o
   3   8   8        0.42        1.05      2.46 o
   4   8   8       30.60       39.53      1.61 o
   5   8   8       47.98       38.37      1.81 o
   6   8   8        1.48       -0.79      1.61 o
   7   8   8        0.13        1.23      1.99 o
   8   8   8        8.42        6.28      1.95 o
   9   8   8        0.08       -1.28      2.00 o
  10   8   8        6.65        7.59      2.17 o
  11   8   8        7.69        6.77      2.32 o
  12   8   8        1.72        4.99      3.86 o
  -6   9   8        0.01        1.16      1.80 o
  -5   9   8        0.00        0.69      1.49 o
  -4   9   8        1.02        0.59      1.53 o
  -3   9   8        1.68        2.97      1.51 o
  -2   9   8        0.93        1.44      1.64 o
  -1   9   8        1.54        2.40      1.50 o
   0   9   8        0.11        0.29      1.44 o
   1   9   8        8.71       10.99      1.63 o
   2   9   8       16.88       15.56      1.76 o
   3   9   8       15.37       20.66      1.91 o
   4   9   8        4.55        2.98      1.60 o
   5   9   8        5.46        4.70      1.64 o
   6   9   8       52.32       49.58      2.69 o
   7   9   8       14.31       14.38      2.11 o
   8   9   8       53.54       54.71      3.22 o
   9   9   8       31.12       28.45      3.54 o
  10   9   8       81.58       82.60      3.99 o
  11   9   8        5.22        5.07      3.64 o
  -5  10   8        5.41        7.28      1.66 o
  -4  10   8        0.06       -1.50      1.50 o
  -3  10   8        0.18       -0.82      1.52 o
  -2  10   8       11.25        9.09      1.64 o
  -1  10   8        7.19        7.38      1.59 o
   0  10   8       41.41       41.77      2.41 o
   1  10   8       42.64       44.93      2.52 o
   2  10   8       21.36       22.06      1.96 o
   3  10   8        9.22       10.78      2.34 o
   4  10   8        6.06        5.13      1.72 o
   5  10   8        5.01        5.12      2.06 o
   6  10   8        0.31       -1.47      2.64 o
   7  10   8        1.39        1.32      2.75 o
   8  10   8        2.14       -0.42      2.05 o
   9  10   8        3.05        2.98      3.95 o
  10  10   8        1.35       -0.20      2.25 o
  -3  11   8        0.39       -1.06      1.53 o
  -2  11   8        0.04        2.26      2.49 o
  -1  11   8        0.52       -1.19      1.56 o
   0  11   8        0.11        0.78      1.60 o
   1  11   8        8.02       11.01      3.25 o
   2  11   8        4.58        7.17      1.87 o
   3  11   8       18.78       19.16      2.19 o
   4  11   8       22.43       22.81      2.22 o
   5  11   8       16.61       18.16      3.27 o
   6  11   8        0.28        0.82      2.85 o
   7  11   8        1.16        4.55      3.19 o
   8  11   8        7.26        7.07      3.65 o
   9  11   8       25.04       31.50      4.07 o
  10  11   8        8.93        8.93      3.52 o
  -2  12   8        0.04       -0.51      2.00 o
  -1  12   8        0.00        0.73      2.51 o
   0  12   8        7.25        7.20      1.81 o
   1  12   8       18.95       18.31      2.11 o
   2  12   8       11.67       13.50      2.18 o
   3  12   8       23.55       26.52      3.64 o
   4  12   8       18.77       21.91      2.38 o
   5  12   8        3.47        2.31      3.25 o
   6  12   8        3.74       -0.80      3.13 o
   7  12   8        0.03       -3.17      3.17 o
   8  12   8        0.67        1.13      3.46 o
   9  12   8        1.93        6.42      3.63 o
   0  13   8        0.12        0.14      1.82 o
   1  13   8        0.01        0.08      1.84 o
   2  13   8        0.39        0.22      1.89 o
   3  13   8        4.52        5.60      2.13 o
   4  13   8        7.56       12.72      2.37 o
   5  13   8        4.66        4.17      3.61 o
   6  13   8       10.15        9.31      3.67 o
   7  13   8        1.17        1.59      3.59 o
  -5 -11   9        0.23        0.76      3.90 o
  -4 -11   9        3.63        5.26      4.28 o
  -3 -11   9        4.06       11.87      4.01 o
  -2 -11   9        0.00       -3.84      3.84 o
  -1 -11   9        0.13       -0.03      2.00 o
   0 -11   9        0.39        1.27      2.00 o
   1 -11   9        0.49       -0.57      1.60 o
   2 -11   9        2.48        0.83      2.01 o
  -6 -10   9        6.64       10.34      3.88 o
  -5 -10   9        1.05        0.86      3.48 o
  -4 -10   9        1.69        2.14      3.48 o
  -3 -10   9        0.31       -2.60      3.33 o
  -2 -10   9        0.02       -2.16      3.61 o
  -1 -10   9        3.48       -0.05      1.98 o
   0 -10   9        9.10       10.98      1.68 o
   1 -10   9        0.04        0.34      1.47 o
   2 -10   9        0.11       -1.74      1.74 o
   3 -10   9        0.45       -1.21      1.50 o
   4 -10   9        7.79       10.45      1.73 o
  -8  -9   9        0.45       -1.66      3.52 o
  -7  -9   9        0.02       -3.27      3.27 o
  -6  -9   9        0.08       -3.25      3.25 o
  -5  -9   9        0.43       -2.87      3.40 o
  -4  -9   9       27.44       28.82      3.96 o
  -3  -9   9       19.78       21.77      3.75 o
  -2  -9   9       17.12       21.24      2.27 o
  -1  -9   9        6.59        6.15      1.43 o
   0  -9   9        5.23        4.29      1.44 o
   1  -9   9        2.68        0.17      1.41 o
   2  -9   9        1.46       -0.16      1.37 o
   3  -9   9        1.76        1.15      1.41 o
   4  -9   9        4.58        4.39      1.70 o
   5  -9   9        1.24        0.00      1.40 o
  -8  -8   9        0.54       -2.45      2.45 o
  -7  -8   9        0.76        1.27      2.43 o
  -6  -8   9        2.62        4.49      2.28 o
  -5  -8   9        4.93        1.49      2.08 o
  -4  -8   9        0.17        0.78      3.17 o
  -3  -8   9        2.86        6.42      3.06 o
  -2  -8   9        8.72       12.24      1.50 o
  -1  -8   9        1.37        3.12      1.26 o
   0  -8   9        9.89       10.87      1.47 o
   1  -8   9        2.19        1.92      1.36 o
   2  -8   9        0.01       -1.25      1.25 o
   3  -8   9        1.10       -0.01      1.44 o
   4  -8   9       20.28       23.70      1.74 o
   5  -8   9        0.89        0.39      1.40 o
   6  -8   9        9.43       13.63      1.59 o
  -9  -7   9        6.40        5.85      3.90 o
  -8  -7   9        0.01       -0.56      1.75 o
  -7  -7   9        1.24        1.83      1.83 o
  -6  -7   9        0.69       -0.57      1.65 o
  -5  -7   9        0.28       -0.12      2.05 o
  -4  -7   9       67.94       80.39      3.86 o
  -3  -7   9       59.56       74.00      3.64 o
  -2  -7   9       82.87       96.85      3.73 o
  -1  -7   9       16.50       19.50      1.47 o
   0  -7   9       28.11       27.75      1.62 o
   1  -7   9       35.58       33.82      1.76 o
   2  -7   9       16.48       14.13      1.38 o
   3  -7   9        2.74        3.36      1.27 o
   4  -7   9        3.43        2.05      1.28 o
   5  -7   9        2.07        2.16      1.28 o
   6  -7   9       14.39       15.42      1.59 o
   7  -7   9        6.35        5.88      1.48 o
  -9  -6   9       15.84       18.02      4.11 o
  -8  -6   9       16.27       18.95      2.62 o
  -7  -6   9       22.08       21.46      2.04 o
  -6  -6   9        0.27       -1.39      1.54 o
  -5  -6   9        0.41       -1.45      1.45 o
  -4  -6   9        0.59        0.34      1.43 o
  -3  -6   9        0.08       -0.74      1.05 o
  -2  -6   9       86.79      100.16      2.81 o
  -1  -6   9        0.14       -0.90      0.90 o
   0  -6   9       23.32       21.24      2.01 o
   1  -6   9        0.02       -0.27      1.78 o
   2  -6   9        1.00        1.31      1.27 o
   3  -6   9        3.55        2.47      1.14 o
   4  -6   9        3.91        5.85      1.26 o
   5  -6   9        1.10        0.25      1.16 o
   6  -6   9        9.04       11.36      1.86 o
   7  -6   9        0.09        0.32      1.33 o
   8  -6   9       43.84       51.22      3.80 o
 -10  -5   9        0.01       -3.23      3.73 o
  -9  -5   9        2.83       -2.29      3.84 o
  -8  -5   9        0.73        1.92      2.62 o
  -7  -5   9        5.22        5.75      1.72 o
  -6  -5   9        1.90        1.33      1.50 o
  -5  -5   9        3.73        2.03      1.36 o
  -4  -5   9        2.50       -0.47      1.36 o
  -3  -5   9        6.14        3.63      1.33 o
  -2  -5   9      116.81      113.52      2.71 o
  -1  -5   9       24.51       30.99      1.83 o
   0  -5   9      107.44      108.40      2.29 o
   1  -5   9       72.07       74.17      4.15 o
   2  -5   9       50.59       56.77      2.24 o
   3  -5   9        4.79        3.91      1.26 o
   4  -5   9        0.97        0.75      1.05 o
   5  -5   9        6.83        8.58      2.35 o
   6  -5   9        0.32       -0.10      1.17 o
   7  -5   9        3.63        1.99      1.30 o
   8  -5   9        4.49        5.65      1.44 o
   9  -5   9        1.33       -1.70      1.70 o
 -10  -4   9        4.74        0.52      3.69 o
  -9  -4   9        8.63        7.53      3.71 o
  -8  -4   9       43.86       46.35      3.91 o
  -7  -4   9       55.94       61.05      3.34 o
  -6  -4   9       26.77       23.47      1.82 o
  -5  -4   9        6.59        6.48      1.38 o
  -4  -4   9        1.80        1.76      1.24 o
  -3  -4   9        0.02       -1.13      1.13 o
  -2  -4   9        4.82        5.33      1.02 o
  -1  -4   9        5.03        4.24      0.80 o
   0  -4   9        2.95        2.63      0.75 o
   1  -4   9        0.49       -0.53      0.77 o
   2  -4   9       87.96       83.42      2.55 o
   3  -4   9        2.71        0.83      1.04 o
   4  -4   9       22.52       23.49      1.44 o
   5  -4   9       12.61       13.76      1.29 o
   6  -4   9        0.00        0.10      1.07 o
   7  -4   9        3.52        4.12      1.29 o
   8  -4   9       77.09       87.95      2.96 o
   9  -4   9        2.12        2.55      1.42 o
  10  -4   9        4.54        5.53      1.56 o
 -10  -3   9        1.31        3.13      3.90 o
  -9  -3   9        2.59       -0.99      3.36 o
  -8  -3   9        2.91        5.48      2.04 o
  -7  -3   9        0.45        0.71      1.77 o
  -6  -3   9       19.69       20.91      1.75 o
  -5  -3   9        0.02       -0.89      1.25 o
  -4  -3   9       48.11       50.15      2.13 o
  -3  -3   9       77.09       76.93      3.21 o
  -2  -3   9        1.28       -1.17      1.17 o
  -1  -3   9       80.68       74.41      1.77 o
   0  -3   9      422.40      443.89      5.61 o
   1  -3   9      104.80      106.12      1.89 o
   2  -3   9      117.81      113.38      2.39 o
   3  -3   9      148.26      149.16      2.90 o
   4  -3   9        4.97        6.26      1.15 o
   5  -3   9       26.59       24.45      1.52 o
   6  -3   9       16.56       15.84      1.35 o
   7  -3   9        4.05        2.57      1.47 o
   8  -3   9       13.38       14.69      1.52 o
   9  -3   9        0.65        0.77      1.17 o
  10  -3   9        0.24       -0.20      1.35 o
 -10  -2   9        0.03        2.83      3.78 o
  -9  -2   9        4.63        0.23      3.25 o
  -8  -2   9       56.63       62.11      3.39 o
  -7  -2   9       56.44       60.45      3.17 o
  -6  -2   9       88.94       97.11      2.66 o
  -5  -2   9      108.38      101.41      2.58 o
  -4  -2   9       10.27       12.60      1.13 o
  -3  -2   9       71.20       65.27      1.99 o
  -2  -2   9       28.10       28.66      1.18 o
  -1  -2   9       10.00        7.86      0.97 o
   0  -2   9       23.77       27.77      1.04 o
   1  -2   9       33.70       29.38      1.02 o
   2  -2   9       33.64       32.29      1.07 o
   3  -2   9        6.32        7.24      0.81 o
   4  -2   9      290.53      280.09      4.64 o
   5  -2   9        0.08        0.07      1.25 o
   6  -2   9        7.80       11.24      1.31 o
   7  -2   9       10.89        9.11      1.52 o
   8  -2   9       28.38       31.21      3.69 o
   9  -2   9        9.42       13.45      1.57 o
  10  -2   9        8.05       10.41      1.58 o
  11  -2   9       19.24       20.44      1.86 o
 -10  -1   9        3.37        0.57      3.59 o
  -9  -1   9        0.09       -0.50      2.41 o
  -8  -1   9        5.47        5.77      1.51 o
  -7  -1   9        2.46        3.37      1.34 o
  -6  -1   9       30.89       34.66      2.09 o
  -5  -1   9        2.25        2.66      0.89 o
  -4  -1   9       23.15       17.44      0.91 o
  -3  -1   9        7.69       11.65      0.85 o
  -2  -1   9       19.51       19.85      1.20 o
  -1  -1   9        6.95        3.01      0.54 o
   0  -1   9       65.57       62.10      1.23 o
   1  -1   9       65.02       60.38      3.08 o
   2  -1   9      298.17      274.69      3.70 o
   3  -1   9      651.29      652.65      7.90 o
   4  -1   9       81.84       88.03      1.71 o
   5  -1   9      401.64      394.05      7.17 o
   6  -1   9       51.20       51.33      2.36 o
   7  -1   9        0.59        0.01      1.10 o
   8  -1   9        9.91       15.35      1.52 o
   9  -1   9        2.68        4.03      1.37 o
  10  -1   9        0.02       -0.31      1.07 o
  11  -1   9        0.31        2.51      1.53 o
 -10   0   9        2.57        2.75      2.05 o
  -9   0   9        4.00        3.13      1.97 o
  -8   0   9       22.69       27.07      1.84 o
  -7   0   9       16.98       16.14      1.62 o
  -6   0   9       47.62       48.64      2.18 o
  -5   0   9      143.67      153.83      3.69 o
  -4   0   9       24.61       23.13      0.98 o
  -3   0   9      169.99      168.19      2.59 o
  -2   0   9       74.84       67.15      1.38 o
  -1   0   9        5.25        4.02      0.61 o
   0   0   9        0.15        1.11      0.49 o
   1   0   9       21.58       20.12      0.77 o
   2   0   9        0.19        0.47      0.54 o
   3   0   9       49.31       50.89      1.32 o
   4   0   9       19.14        9.78      0.79 o
   5   0   9       80.11       78.31      1.76 o
   6   0   9       95.03       80.08      3.79 o
   7   0   9        4.25        1.30      1.09 o
   8   0   9        0.66       -0.66      1.11 o
   9   0   9        0.07        0.33      1.31 o
  10   0   9        4.60        4.09      1.42 o
  11   0   9       27.80       32.99      2.06 o
  -9   1   9        0.00        1.33      2.55 o
  -8   1   9        0.84        0.29      1.36 o
  -7   1   9       15.98       14.80      1.55 o
  -6   1   9       12.13        8.15      1.30 o
  -5   1   9        6.07        6.03      1.21 o
  -4   1   9       63.65       59.13      1.63 o
  -3   1   9       13.57       16.54      0.95 o
  -2   1   9        3.49        2.80      0.63 o
  -1   1   9        8.70        3.63      0.58 o
   0   1   9        1.49        1.66      0.49 o
   1   1   9       14.07       14.93      0.70 o
   2   1   9      107.70       87.01      1.53 o
   3   1   9      422.95      399.43      5.60 o
   4   1   9      159.27      153.18      2.41 o
   5   1   9      124.48      111.88      2.18 o
   6   1   9        1.81        1.28      0.79 o
   7   1   9       34.01       36.00      2.30 o
   8   1   9        0.00       -1.12      1.12 o
   9   1   9        5.96        6.52      1.38 o
  10   1   9        0.18        0.16      1.38 o
  11   1   9        3.19        5.78      1.88 o
  12   1   9        5.02        8.15      2.02 o
  -9   2   9        0.06        2.11      2.71 o
  -8   2   9        0.20        0.26      1.26 o
  -7   2   9        3.89        1.29      1.28 o
  -6   2   9        6.51        2.74      1.16 o
  -5   2   9       54.64       60.83      2.40 o
  -4   2   9       98.44       93.48      4.51 o
  -3   2   9      138.65      146.48      2.56 o
  -2   2   9       24.84       32.22      1.05 o
  -1   2   9        3.96        6.28      0.60 o
   0   2   9        2.69        1.16      0.58 o
   1   2   9        9.38       10.77      0.65 o
   2   2   9       24.05       21.29      0.79 o
   3   2   9       10.06        6.88      0.73 o
   4   2   9      158.80      142.93      2.54 o
   5   2   9       46.67       46.08      1.41 o
   6   2   9      166.29      149.85      2.68 o
   7   2   9       59.33       54.65      2.13 o
   8   2   9       66.10       63.38      2.40 o
   9   2   9       43.46       50.35      2.25 o
  10   2   9        2.15        0.54      1.32 o
  11   2   9        0.20        0.32      1.48 o
  12   2   9        2.20        1.69      2.06 o
  -9   3   9        2.04       -0.07      1.84 o
  -8   3   9        0.04       -1.47      1.47 o
  -7   3   9        9.36        7.00      1.33 o
  -6   3   9        3.90        5.02      1.21 o
  -5   3   9        2.54        2.02      1.12 o
  -4   3   9        0.40       -0.47      1.06 o
  -3   3   9       42.94       31.16      2.28 o
  -2   3   9       46.50       35.74      1.03 o
  -1   3   9        0.18        2.79      0.56 o
   0   3   9       87.39       85.49      1.45 o
   1   3   9      405.98      372.27      4.79 o
   2   3   9        0.48       -0.53      0.66 o
   3   3   9       10.62        7.62      0.66 o
   4   3   9       23.46       25.14      0.97 o
   5   3   9        1.80        0.47      0.72 o
   6   3   9       14.27       10.02      0.88 o
   7   3   9      168.53      146.03      3.50 o
   8   3   9       10.10       10.47      3.51 o
   9   3   9       53.38       62.70      2.54 o
  10   3   9        2.31        3.17      2.65 o
  11   3   9        9.22       10.62      2.33 o
  12   3   9        1.86        2.58      2.26 o
  -8   4   9        2.35        1.99      0.89 o
  -7   4   9        0.99       -0.26      1.05 o
  -6   4   9        0.53       -0.49      1.09 o
  -5   4   9        3.77        1.58      1.41 o
  -4   4   9       79.66       93.53      2.91 o
  -3   4   9       55.93       53.16      2.00 o
  -2   4   9       52.64       45.52      1.67 o
  -1   4   9       35.37       33.43      1.00 o
   0   4   9       10.94        6.41      0.62 o
   1   4   9        1.39        2.34      0.64 o
   2   4   9       52.64       54.41      1.41 o
   3   4   9      131.34      126.60      2.40 o
   4   4   9        4.01        7.23      0.99 o
   5   4   9        5.86        5.55      1.98 o
   6   4   9       73.72       70.09      2.45 o
   7   4   9       51.66       57.46      2.37 o
   8   4   9       93.34       89.38      3.54 o
   9   4   9       29.79       21.33      2.22 o
  10   4   9       14.68       12.08      2.16 o
  11   4   9       21.67       23.07      2.47 o
  12   4   9        0.34        1.80      3.94 o
  -8   5   9        0.13       -1.73      1.73 o
  -7   5   9        0.60        3.57      1.77 o
  -6   5   9        1.76        0.05      0.94 o
  -5   5   9        0.21        1.12      1.00 o
  -4   5   9        0.18       -0.97      0.97 o
  -3   5   9        7.41        5.64      1.09 o
  -2   5   9       44.64       36.60      1.69 o
  -1   5   9       56.23       45.05      2.26 o
   0   5   9      107.64       95.33      2.86 o
   1   5   9      251.87      271.37      4.67 o
   2   5   9       20.95       19.40      1.17 o
   3   5   9       39.83       45.23      1.52 o
   4   5   9       78.14       75.13      2.11 o
   5   5   9       13.95       14.30      1.40 o
   6   5   9       67.25       73.39      2.57 o
   7   5   9       89.13       85.68      2.82 o
   8   5   9       42.86       33.72      3.47 o
   9   5   9       91.63       87.23      3.83 o
  10   5   9       12.81       18.54      2.25 o
  11   5   9        0.75        3.48      1.98 o
  12   5   9       13.94       11.98      3.96 o
  -7   6   9        4.72        6.61      1.89 o
  -6   6   9        3.48        2.03      1.72 o
  -5   6   9       15.42       13.06      1.10 o
  -4   6   9        1.25        0.65      0.97 o
  -3   6   9        1.68       -0.37      0.95 o
  -2   6   9       58.56       50.57      2.01 o
  -1   6   9       73.41       59.76      2.12 o
   0   6   9       51.00       48.90      2.26 o
   1   6   9       91.24       76.20      1.92 o
   2   6   9        0.02       -0.73      0.73 o
   3   6   9       14.99       21.40      1.07 o
   4   6   9       16.18       24.48      1.33 o
   5   6   9        5.87        3.51      1.24 o
   6   6   9        3.15        2.80      1.29 o
   7   6   9       14.96       16.35      1.58 o
   8   6   9       37.36       40.40      4.26 o
   9   6   9       17.55       20.47      2.34 o
  10   6   9       38.11       31.93      2.52 o
  11   6   9       43.04       38.28      4.43 o
  12   6   9        0.00       -3.92      3.92 o
  -7   7   9        4.36        4.83      1.82 o
  -6   7   9        0.67       -0.81      1.65 o
  -5   7   9        5.06        7.97      3.22 o
  -4   7   9        0.05       -1.75      1.94 o
  -3   7   9        0.39        1.04      0.94 o
  -2   7   9        3.53        4.97      1.04 o
  -1   7   9       15.69       15.29      1.30 o
   0   7   9       40.65       42.17      1.91 o
   1   7   9       81.81       93.49      2.70 o
   2   7   9       26.55       22.91      1.49 o
   3   7   9      185.75      183.14      3.25 o
   4   7   9        0.41       -0.98      0.98 o
   5   7   9       41.12       39.94      1.95 o
   6   7   9       30.98       25.29      2.18 o
   7   7   9        5.96        4.77      1.83 o
   8   7   9       24.75       19.31      2.22 o
   9   7   9       32.95       28.13      2.49 o
  10   7   9       32.94       30.73      4.07 o
  11   7   9        3.35        2.98      3.90 o
  -6   8   9        2.70       -0.02      2.68 o
  -5   8   9       16.31       16.32      1.99 o
  -4   8   9        4.88        6.69      2.38 o
  -3   8   9        3.87        1.57      1.57 o
  -2   8   9        4.66        5.63      1.67 o
  -1   8   9       11.89       12.21      1.73 o
   0   8   9       14.60       11.04      1.39 o
   1   8   9       32.44       28.71      2.61 o
   2   8   9        5.03        6.93      1.25 o
   3   8   9        2.00        0.59      1.18 o
   4   8   9        0.37       -0.85      1.33 o
   5   8   9       24.47       34.41      3.04 o
   6   8   9        6.03        3.12      2.41 o
   7   8   9        4.46        2.98      1.96 o
   8   8   9        0.02       -0.77      1.92 o
   9   8   9       28.66       30.01      2.65 o
  10   8   9       10.43       12.33      3.22 o
  11   8   9       19.13       26.49      4.32 o
  -5   9   9        0.01        0.53      1.68 o
  -4   9   9        0.16       -1.69      1.69 o
  -3   9   9        1.25       -0.62      1.61 o
  -2   9   9        0.01       -1.88      3.32 o
  -1   9   9        0.00       -0.44      2.19 o
   0   9   9        4.59        3.60      1.73 o
   1   9   9       48.91       55.16      3.66 o
   2   9   9       40.16       43.57      4.38 o
   3   9   9      124.86      122.93      4.23 o
   4   9   9       64.09       66.72      3.99 o
   5   9   9      105.98      102.50      5.81 o
   6   9   9        0.15       -0.27      2.15 o
   7   9   9        1.95       -2.44      2.61 o
   8   9   9        0.88       -2.02      2.14 o
   9   9   9       34.27       37.86      3.02 o
  10   9   9        2.59        1.46      3.79 o
  11   9   9        0.93        4.17      3.75 o
  -4  10   9        8.05        9.21      1.87 o
  -3  10   9        4.23        3.47      1.72 o
  -2  10   9        1.36        2.37      1.68 o
  -1  10   9        0.25        0.52      1.67 o
   0  10   9        0.96       -1.79      1.92 o
   1  10   9       24.30       22.40      2.10 o
   2  10   9        8.81        8.69      1.89 o
   3  10   9       24.20       23.34      2.22 o
   4  10   9        4.65        4.55      1.87 o
   5  10   9        0.02       -2.92      2.92 o
   6  10   9        0.81       -2.79      2.79 o
   7  10   9        1.37       -2.12      2.85 o
   8  10   9        1.89        5.81      3.15 o
   9  10   9        4.41        1.85      2.32 o
  10  10   9        1.00       -1.86      2.27 o
  -3  11   9        0.00       -1.76      1.76 o
  -2  11   9        0.00       -1.63      1.63 o
  -1  11   9        2.74        3.22      1.84 o
   0  11   9        0.56       -1.22      1.82 o
   1  11   9        5.05        8.95      2.00 o
   2  11   9        1.15       -0.82      2.03 o
   3  11   9       10.11       10.17      2.17 o
   4  11   9       43.83       50.10      2.99 o
   5  11   9       40.70       43.71      4.22 o
   6  11   9       25.53       33.22      3.94 o
   7  11   9       31.42       35.66      4.11 o
   8  11   9        5.84       12.29      3.96 o
   9  11   9       12.21       15.67      3.73 o
  -1  12   9        3.25        1.74      1.88 o
   0  12   9        2.04        2.17      1.94 o
   1  12   9        3.35        3.09      1.96 o
   2  12   9        0.46        0.25      1.99 o
   3  12   9        6.17        5.16      2.08 o
   4  12   9        2.20       -3.00      3.00 o
   5  12   9        4.15        2.47      3.23 o
   6  12   9        1.34        2.87      3.31 o
   7  12   9        0.04        0.44      3.75 o
   8  12   9        5.32        4.72      3.69 o
   2  13   9        0.05       -1.94      1.94 o
   3  13   9        3.87        2.62      3.74 o
   4  13   9       10.91        6.98      3.67 o
   5  13   9        9.94       15.00      3.75 o
  -5 -10  10        0.05        0.73      3.86 o
  -4 -10  10        2.62       -1.82      4.11 o
  -3 -10  10       10.27       13.99      4.17 o
  -2 -10  10        0.05        1.30      4.07 o
  -1 -10  10        4.38        5.26      3.80 o
   0 -10  10        1.36        0.77      1.97 o
   1 -10  10        6.63        7.02      1.77 o
   2 -10  10        1.10       -1.58      1.58 o
  -6  -9  10        0.64        0.84      3.67 o
  -5  -9  10        0.27        0.19      3.92 o
  -4  -9  10        0.63       -0.71      3.44 o
  -3  -9  10        8.84        6.38      3.82 o
  -2  -9  10       25.17       25.40      4.38 o
  -1  -9  10        8.70       11.01      3.65 o
   0  -9  10        0.01        3.01      1.50 o
   1  -9  10        3.69        3.81      1.66 o
   2  -9  10        3.67        1.76      1.50 o
   3  -9  10        1.64        0.06      1.78 o
   4  -9  10        0.26       -1.52      1.52 o
  -7  -8  10        2.95        3.46      2.57 o
  -6  -8  10        0.70        0.99      3.46 o
  -5  -8  10        1.42       -1.03      3.57 o
  -4  -8  10        0.01       -0.21      3.57 o
  -3  -8  10        2.04        3.73      3.38 o
  -2  -8  10        0.11       -1.68      3.17 o
  -1  -8  10        0.64        2.50      1.40 o
   0  -8  10        2.67        3.05      1.46 o
   1  -8  10       22.89       31.02      2.02 o
   2  -8  10        5.58        5.06      1.45 o
   3  -8  10        0.64       -0.71      1.36 o
   4  -8  10        0.68        0.77      1.47 o
   5  -8  10        0.28        0.61      1.54 o
   6  -8  10        0.84       -1.99      1.99 o
  -8  -7  10        3.88        5.29      3.88 o
  -7  -7  10       14.97       12.76      2.68 o
  -6  -7  10       12.55       11.45      2.58 o
  -5  -7  10        1.10        5.03      2.26 o
  -4  -7  10        2.89        5.80      2.42 o
  -3  -7  10        0.02       -2.50      2.87 o
  -2  -7  10       11.08       10.68      1.86 o
  -1  -7  10        5.94        7.06      1.39 o
   0  -7  10        9.20       12.18      1.54 o
   1  -7  10       11.06       13.11      1.56 o
   2  -7  10        5.96        5.53      1.42 o
   3  -7  10        1.57        0.85      1.38 o
   4  -7  10        0.01        1.37      1.72 o
   5  -7  10        1.11        0.92      1.41 o
   6  -7  10        3.43        4.56      1.52 o
   7  -7  10        3.78        5.58      1.61 o
  -8  -6  10        2.43       -1.55      2.15 o
  -7  -6  10       13.08       18.84      2.13 o
  -6  -6  10        4.40        2.78      1.74 o
  -5  -6  10        0.56        0.26      1.55 o
  -4  -6  10        0.60       -1.77      1.97 o
  -3  -6  10       13.71       11.56      2.15 o
  -2  -6  10        0.19       -1.31      1.31 o
  -1  -6  10        8.97        7.56      1.33 o
   0  -6  10       31.70       36.20      2.93 o
   1  -6  10        6.64        6.03      1.36 o
   2  -6  10       28.36       26.08      1.72 o
   3  -6  10       24.03       30.64      3.06 o
   4  -6  10       10.48       12.75      1.52 o
   5  -6  10        3.72        2.81      1.93 o
   6  -6  10        4.54        4.05      1.46 o
   7  -6  10        1.66        2.61      1.47 o
   8  -6  10        9.89       14.47      2.60 o
  -9  -5  10        3.02       -3.99      3.99 o
  -8  -5  10       11.19        4.90      2.43 o
  -7  -5  10       24.82       26.16      2.18 o
  -6  -5  10       27.95       29.85      2.50 o
  -5  -5  10       12.43       14.58      1.79 o
  -4  -5  10       29.99       33.54      1.99 o
  -3  -5  10       17.48       14.32      1.67 o
  -2  -5  10       26.57       26.59      1.86 o
  -1  -5  10        0.20       -1.15      1.15 o
   0  -5  10       46.97       50.30      3.60 o
   1  -5  10       42.10       44.24      2.03 o
   2  -5  10       27.82       29.92      1.71 o
   3  -5  10        8.27        8.42      1.33 o
   4  -5  10        1.19        2.52      1.26 o
   5  -5  10        0.57        0.00      1.27 o
   6  -5  10        1.74        0.92      1.35 o
   7  -5  10        7.37        7.29      1.50 o
   8  -5  10        0.36       -1.41      1.41 o
  -9  -4  10        0.50       -2.83      3.61 o
  -8  -4  10        5.94        6.90      2.31 o
  -7  -4  10       17.27       18.37      2.50 o
  -6  -4  10       10.28       13.21      1.77 o
  -5  -4  10       28.77       30.89      2.00 o
  -4  -4  10       11.85       13.96      1.82 o
  -3  -4  10        7.68        6.55      1.43 o
  -2  -4  10       18.70       16.33      2.15 o
  -1  -4  10        8.65        6.31      1.08 o
   0  -4  10       24.28       23.36      1.40 o
   1  -4  10        0.00       -1.28      1.28 o
   2  -4  10       61.62       55.91      2.28 o
   3  -4  10       40.60       44.99      2.10 o
   4  -4  10       94.52       98.10      3.04 o
   5  -4  10       39.04       43.86      2.15 o
   6  -4  10       27.05       30.92      1.81 o
   7  -4  10        0.06       -1.29      1.29 o
   8  -4  10        7.12        7.61      2.29 o
   9  -4  10        3.24        3.23      1.52 o
  -9  -3  10        0.12       -3.78      3.78 o
  -8  -3  10       11.05        9.88      2.28 o
  -7  -3  10       10.40        9.93      2.27 o
  -6  -3  10       17.29       18.03      1.74 o
  -5  -3  10       45.22       54.59      2.60 o
  -4  -3  10       43.02       49.44      2.51 o
  -3  -3  10       16.97       16.04      1.53 o
  -2  -3  10      114.78      107.33      3.14 o
  -1  -3  10        0.00       -0.65      1.17 o
   0  -3  10       14.98       13.37      1.12 o
   1  -3  10       26.39       24.20      1.07 o
   2  -3  10       39.00       38.14      1.67 o
   3  -3  10       93.13       95.60      3.50 o
   4  -3  10       50.24       57.31      2.36 o
   5  -3  10       47.78       49.57      2.22 o
   6  -3  10       11.51       11.74      1.41 o
   7  -3  10        6.15        2.83      1.36 o
   8  -3  10        0.61        0.43      1.41 o
   9  -3  10        0.16       -1.37      1.37 o
  10  -3  10        0.00        1.38      1.54 o
  -9  -2  10        0.76        0.23      3.80 o
  -8  -2  10        4.50        3.21      2.57 o
  -7  -2  10       11.87       15.10      2.16 o
  -6  -2  10        4.93        3.48      1.83 o
  -5  -2  10       14.75       14.96      1.67 o
  -4  -2  10       13.80       15.18      1.79 o
  -3  -2  10        2.87        4.34      1.31 o
  -2  -2  10       32.19       26.83      1.70 o
  -1  -2  10        2.26       -0.14      1.12 o
   0  -2  10        8.63        7.03      0.96 o
   1  -2  10       14.37       11.54      0.91 o
   2  -2  10       10.05        9.19      0.85 o
   3  -2  10       10.62       11.62      1.17 o
   4  -2  10      109.08      107.05      3.63 o
   5  -2  10        0.49       -1.90      2.27 o
   6  -2  10       38.28       35.44      1.86 o
   7  -2  10        5.58        3.72      1.30 o
   8  -2  10        0.61        1.49      1.33 o
   9  -2  10        0.37       -1.36      1.36 o
  10  -2  10        0.01        0.32      1.53 o
  -9  -1  10        0.26       -2.58      3.63 o
  -8  -1  10        1.71        2.16      3.46 o
  -7  -1  10        0.29       -1.24      1.78 o
  -6  -1  10        0.07       -1.65      1.65 o
  -5  -1  10       41.08       33.70      1.87 o
  -4  -1  10       87.45       91.45      2.46 o
  -3  -1  10       98.94      107.53      2.63 o
  -2  -1  10      108.94      116.87      3.77 o
  -1  -1  10        6.72        4.61      1.18 o
   0  -1  10        9.17       12.74      2.66 o
   1  -1  10        0.50        1.24      0.73 o
   2  -1  10        1.69        0.96      0.87 o
   3  -1  10       25.75       25.75      1.52 o
   4  -1  10      136.88      122.25      2.60 o
   5  -1  10       74.10       60.14      2.97 o
   6  -1  10        0.09       -1.14      1.14 o
   7  -1  10        2.70        0.73      1.41 o
   8  -1  10        0.94       -0.67      1.55 o
   9  -1  10        2.23        0.97      1.66 o
  10  -1  10        1.11        1.03      1.76 o
  -9   0  10        1.04       -3.27      3.27 o
  -8   0  10        0.27       -1.95      1.95 o
  -7   0  10        1.15       -1.15      1.39 o
  -6   0  10        4.69        1.13      1.32 o
  -5   0  10        0.28       -0.35      1.24 o
  -4   0  10       34.65       36.64      1.40 o
  -3   0  10       19.86       26.37      1.24 o
  -2   0  10        2.91        1.96      0.84 o
  -1   0  10        4.08        5.34      1.25 o
   0   0  10       20.90       13.85      1.09 o
   1   0  10      126.09      118.37      2.64 o
   2   0  10        0.04       -0.07      0.66 o
   3   0  10       27.23       30.48      1.21 o
   4   0  10        4.92        8.22      0.84 o
   5   0  10       30.67       24.87      1.51 o
   6   0  10       79.59       70.99      3.02 o
   7   0  10       60.55       59.65      2.45 o
   8   0  10       24.51       16.06      1.60 o
   9   0  10       61.11       59.36      2.51 o
  10   0  10        1.29        2.01      1.54 o
  11   0  10        0.04       -0.17      2.55 o
  -9   1  10        0.31        1.07      2.01 o
  -8   1  10        0.00       -1.84      1.84 o
  -7   1  10        5.03        4.48      1.45 o
  -6   1  10        3.09        0.28      1.32 o
  -5   1  10       25.50       25.54      1.67 o
  -4   1  10       11.45       16.04      1.50 o
  -3   1  10       55.06       50.90      1.72 o
  -2   1  10      144.69      126.33      2.21 o
  -1   1  10       37.29       34.22      1.18 o
   0   1  10       21.53       26.01      1.02 o
   1   1  10      102.22      105.88      2.49 o
   2   1  10       94.13       89.29      2.26 o
   3   1  10       73.86       73.72      1.79 o
   4   1  10       54.74       47.69      1.46 o
   5   1  10        4.82        4.69      0.98 o
   6   1  10        3.80        4.33      1.13 o
   7   1  10        1.07       -0.40      1.37 o
   8   1  10        0.32        0.55      1.20 o
   9   1  10        0.26        2.50      1.41 o
  10   1  10        1.19       -0.64      1.44 o
  11   1  10        0.14        1.76      2.23 o
  -8   2  10        8.04        9.77      2.05 o
  -7   2  10        0.49        0.24      1.26 o
  -6   2  10        0.75       -0.18      1.22 o
  -5   2  10       10.05       12.08      1.39 o
  -4   2  10       32.11       33.88      1.79 o
  -3   2  10       25.30       26.43      2.41 o
  -2   2  10        0.14       -0.71      0.71 o
  -1   2  10       10.43        7.41      0.78 o
   0   2  10       40.08       32.20      1.09 o
   1   2  10       69.07       66.73      1.59 o
   2   2  10       32.37       27.20      1.32 o
   3   2  10       34.51       27.55      2.42 o
   4   2  10       24.90       26.97      1.34 o
   5   2  10        4.86        6.91      1.03 o
   6   2  10       52.37       54.53      2.21 o
   7   2  10       73.65       85.26      3.37 o
   8   2  10       72.62       73.10      2.68 o
   9   2  10      118.60      108.56      3.33 o
  10   2  10        5.78        5.98      2.17 o
  11   2  10       23.12       25.21      2.80 o
  -8   3  10        0.92        2.28      3.28 o
  -7   3  10        1.82        3.89      1.36 o
  -6   3  10       12.99       12.57      1.51 o
  -5   3  10        9.35        8.17      1.39 o
  -4   3  10        0.99       -0.34      1.52 o
  -3   3  10       26.15       25.24      1.57 o
  -2   3  10       40.99       37.36      1.82 o
  -1   3  10      180.18      153.02      2.60 o
   0   3  10      128.76      101.54      2.10 o
   1   3  10      220.63      216.83      3.16 o
   2   3  10       36.70       38.58      1.68 o
   3   3  10       78.57       76.87      2.84 o
   4   3  10        2.80        0.86      1.17 o
   5   3  10        1.41        0.18      1.12 o
   6   3  10       13.93       17.19      1.50 o
   7   3  10        6.34        6.30      1.86 o
   8   3  10        0.94        4.19      3.25 o
   9   3  10       14.11        8.02      2.72 o
  10   3  10        0.00       -1.16      2.03 o
  11   3  10        4.12        4.44      2.40 o
  -8   4  10       13.09       14.51      2.33 o
  -7   4  10       12.85       17.92      2.27 o
  -6   4  10        2.27        2.19      1.23 o
  -5   4  10        7.05        6.21      1.28 o
  -4   4  10        0.20       -0.88      1.12 o
  -3   4  10        9.25        7.66      1.22 o
  -2   4  10        3.23        0.49      1.09 o
  -1   4  10       45.58       38.08      1.86 o
   0   4  10        1.31       -0.18      0.73 o
   1   4  10        5.23        0.70      0.74 o
   2   4  10        7.16        7.77      0.96 o
   3   4  10       62.86       66.24      2.08 o
   4   4  10       29.41       24.57      1.62 o
   5   4  10        3.09        0.73      1.24 o
   6   4  10        4.84        0.94      1.29 o
   7   4  10       10.91        9.48      1.93 o
   8   4  10       50.87       57.46      3.02 o
   9   4  10       60.28       66.07      5.26 o
  10   4  10       27.52       24.14      3.03 o
  11   4  10       57.92       55.35      8.82 o
  -7   5  10        0.09        0.79      1.90 o
  -6   5  10        0.44        2.05      1.13 o
  -5   5  10       28.99       34.18      1.81 o
  -4   5  10       19.85       21.36      1.50 o
  -3   5  10        0.17        1.51      1.12 o
  -2   5  10        0.06       -0.80      1.05 o
  -1   5  10       58.84       62.98      2.31 o
   0   5  10       56.39       54.47      2.18 o
   1   5  10      147.75      155.37      2.52 o
   2   5  10       40.88       44.72      1.60 o
   3   5  10      163.66      142.32      4.17 o
   4   5  10       23.82       25.26      1.64 o
   5   5  10       26.89       26.92      1.71 o
   6   5  10        0.41       -1.23      1.23 o
   7   5  10        1.22        1.19      1.41 o
   8   5  10        3.90        6.38      2.01 o
   9   5  10        2.16        4.61      3.21 o
  10   5  10        0.03       -0.98      1.90 o
  11   5  10        0.98        5.28      2.12 o
  -7   6  10       13.59       15.91      2.22 o
  -6   6  10       12.95       15.57      4.50 o
  -5   6  10        8.13       10.64      1.21 o
  -4   6  10        9.62        8.46      1.30 o
  -3   6  10        9.91       12.26      1.87 o
  -2   6  10        0.22        0.40      1.09 o
  -1   6  10        2.24        0.67      1.13 o
   0   6  10        0.08       -0.44      1.05 o
   1   6  10        0.55        3.40      1.16 o
   2   6  10       23.90       17.73      1.10 o
   3   6  10       22.33       21.87      1.40 o
   4   6  10       34.86       30.60      2.66 o
   5   6  10       66.95       65.99      2.76 o
   6   6  10        4.67       11.65      1.57 o
   7   6  10        1.19       -1.38      1.54 o
   8   6  10        1.93       -1.54      1.89 o
   9   6  10       24.88       25.14      2.60 o
  10   6  10       21.35       23.62      2.42 o
  11   6  10       30.99       41.30      4.70 o
  -6   7  10        0.07       -1.55      1.88 o
  -5   7  10        2.79        3.45      1.79 o
  -4   7  10        7.32       12.15      1.24 o
  -3   7  10        9.21        9.77      1.40 o
  -2   7  10        9.02        5.33      1.21 o
  -1   7  10        0.04        0.28      1.19 o
   0   7  10        1.13        0.24      1.16 o
   1   7  10       80.84       78.22      2.56 o
   2   7  10       89.31       96.94      2.96 o
   3   7  10      158.98      148.01      3.20 o
   4   7  10      110.40      123.25      3.76 o
   5   7  10      121.76      123.48      3.51 o
   6   7  10        7.69       10.07      1.59 o
   7   7  10        7.32        9.96      2.09 o
   8   7  10        1.66       -0.42      2.05 o
   9   7  10        3.26        3.87      2.23 o
  10   7  10        0.25       -0.42      3.42 o
  11   7  10        0.16        1.97      3.69 o
  -5   8  10        2.11        2.49      1.90 o
  -4   8  10       16.10       17.66      2.15 o
  -3   8  10       11.76       13.42      2.04 o
  -2   8  10        3.20        2.90      1.86 o
  -1   8  10        2.04        3.68      1.16 o
   0   8  10        0.08       -0.33      1.38 o
   1   8  10        2.38        3.49      1.22 o
   2   8  10        0.00        0.16      1.20 o
   3   8  10        8.86        7.26      1.41 o
   4   8  10       12.94       15.86      1.91 o
   5   8  10       29.13       32.70      2.45 o
   6   8  10       17.87       19.18      2.28 o
   7   8  10       27.88       30.75      2.73 o
   8   8  10        5.94        3.96      2.19 o
   9   8  10        8.09        5.63      2.39 o
  10   8  10        9.64       13.30      4.07 o
  -4   9  10        3.16        5.97      1.95 o
  -3   9  10        4.83        5.21      2.19 o
  -2   9  10        3.96        6.96      1.98 o
  -1   9  10       14.96       15.22      2.12 o
   0   9  10        3.67        3.12      1.77 o
   1   9  10        4.72        3.41      1.90 o
   2   9  10       15.27       14.85      2.09 o
   3   9  10        8.62        4.56      1.88 o
   4   9  10       42.99       44.38      4.11 o
   5   9  10       62.69       60.93      4.95 o
   6   9  10       40.61       47.57      4.17 o
   7   9  10       41.60       40.57      2.87 o
   8   9  10       44.12       61.02      3.42 o
   9   9  10        2.39        0.71      2.35 o
  10   9  10        1.83        3.45      2.55 o
  -3  10  10        6.22        4.60      1.97 o
  -2  10  10        7.29       10.18      2.11 o
  -1  10  10        4.49        3.41      5.64 o
   0  10  10        6.39        4.98      3.87 o
   1  10  10        0.12        1.32      1.86 o
   2  10  10        0.21       -2.28      2.28 o
   3  10  10        2.54        3.39      4.26 o
   4  10  10       12.80       20.89      3.44 o
   5  10  10        1.84        3.46      3.10 o
   6  10  10        4.62        4.99      3.17 o
   7  10  10       27.43       30.33      4.03 o
   8  10  10        0.01        3.19      3.19 o
   9  10  10        0.69        5.77      3.78 o
  -1  11  10        9.05        9.49      2.15 o
   0  11  10        2.79        4.06      2.02 o
   1  11  10        4.55        7.53      3.22 o
   2  11  10        0.91        2.14      1.95 o
   3  11  10        0.55       -0.79      1.91 o
   4  11  10       26.50       26.66      4.03 o
   5  11  10       28.59       33.29      4.11 o
   6  11  10       32.21       32.47      4.22 o
   7  11  10       29.45       31.94      4.17 o
   8  11  10       12.84       14.95      4.05 o
   1  12  10        2.60       -2.04      2.04 o
   2  12  10        5.05        9.21      2.77 o
   3  12  10        0.34        1.46      2.23 o
   4  12  10        1.77        0.67      3.29 o
   5  12  10        1.63       -0.48      3.73 o
   6  12  10        0.94        3.02      3.59 o
  -4  -9  11        0.99        3.75      4.28 o
  -3  -9  11        0.00       -4.11      4.11 o
  -2  -9  11        0.49       -1.89      3.84 o
  -1  -9  11        0.61        3.27      3.80 o
   0  -9  11        1.36        0.84      2.68 o
   1  -9  11        0.06       -0.97      2.14 o
   2  -9  11        0.31        0.85      1.69 o
   3  -9  11        2.05       -2.43      2.43 o
  -6  -8  11        0.26        0.94      3.67 o
  -5  -8  11        3.23        2.64      3.78 o
  -4  -8  11        0.01       -2.35      3.54 o
  -3  -8  11        5.00       11.79      4.19 o
  -2  -8  11        4.20        3.46      4.03 o
  -1  -8  11        0.70       -0.70      1.95 o
   0  -8  11        3.08        3.33      2.07 o
   1  -8  11       16.89       19.18      1.98 o
   2  -8  11        8.57       10.41      1.92 o
   3  -8  11        3.01        2.93      1.64 o
   4  -8  11        7.38       10.52      2.89 o
  -7  -7  11       12.00       15.49      3.11 o
  -6  -7  11       17.99       22.37      2.88 o
  -5  -7  11        7.85        9.05      2.54 o
  -4  -7  11       12.43       16.30      3.84 o
  -3  -7  11        1.47        0.69      3.46 o
  -2  -7  11        6.63        5.73      2.09 o
  -1  -7  11        7.84        7.13      4.43 o
   0  -7  11        0.16       -0.81      1.88 o
   1  -7  11        3.80        1.16      1.57 o
   2  -7  11        0.62       -0.86      1.41 o
   3  -7  11        1.47        0.37      1.46 o
   4  -7  11        0.32       -1.32      1.53 o
   5  -7  11        7.51       10.02      1.78 o
   6  -7  11        0.01       -0.71      1.55 o
  -7  -6  11        0.00        0.28      2.33 o
  -6  -6  11        0.52       -0.20      1.96 o
  -5  -6  11        3.21        5.65      2.59 o
  -4  -6  11        5.40        4.16      2.28 o
  -3  -6  11       20.80       20.25      2.57 o
  -2  -6  11        3.92        4.30      1.84 o
  -1  -6  11        0.43       -1.70      1.70 o
   0  -6  11        9.06       10.19      2.08 o
   1  -6  11       13.27       14.12      1.63 o
   2  -6  11        7.00        7.02      1.51 o
   3  -6  11       19.80       20.30      1.78 o
   4  -6  11       37.83       43.51      2.27 o
   5  -6  11        6.34        8.82      1.60 o
   6  -6  11       19.91       26.53      1.99 o
   7  -6  11        1.21        2.14      1.61 o
  -8  -5  11        1.40        2.77      3.84 o
  -7  -5  11       12.98        9.89      2.50 o
  -6  -5  11        7.72        8.66      1.94 o
  -5  -5  11       11.53       10.36      1.89 o
  -4  -5  11       49.14       52.65      2.91 o
  -3  -5  11        3.74        4.11      2.20 o
  -2  -5  11       33.94       36.22      2.61 o
  -1  -5  11       19.40       14.60      2.17 o
   0  -5  11        0.19       -0.25      2.87 o
   1  -5  11       11.96        8.99      1.43 o
   2  -5  11        5.18        2.71      2.00 o
   3  -5  11        0.05        0.08      1.43 o
   4  -5  11        1.14       -1.10      1.39 o
   5  -5  11        0.49        0.16      1.42 o
   6  -5  11        2.95        3.08      1.56 o
   7  -5  11        0.91        1.26      1.47 o
   8  -5  11        0.22       -1.59      2.08 o
  -8  -4  11        0.00        3.33      4.03 o
  -7  -4  11        0.22       -2.15      2.15 o
  -6  -4  11        2.67        0.59      1.70 o
  -5  -4  11        2.30       -1.09      1.58 o
  -4  -4  11        0.01        0.91      1.60 o
  -3  -4  11       26.58       26.81      1.94 o
  -2  -4  11        0.39        0.42      1.45 o
  -1  -4  11        1.48        0.37      1.90 o
   0  -4  11        0.03       -1.76      1.76 o
   1  -4  11        0.37       -1.36      1.36 o
   2  -4  11        1.58        1.61      1.26 o
   3  -4  11        7.81        8.93      1.46 o
   4  -4  11       45.99       48.52      2.57 o
   5  -4  11       12.62       10.05      1.74 o
   6  -4  11       20.83       24.69      1.89 o
   7  -4  11        0.69       -0.40      1.43 o
   8  -4  11        2.72        0.61      2.10 o
  -8  -3  11        0.21       -3.73      3.73 o
  -7  -3  11        1.94       -0.80      2.04 o
  -6  -3  11        0.07       -1.74      1.74 o
  -5  -3  11        6.67       -0.15      1.60 o
  -4  -3  11       50.16       53.58      3.78 o
  -3  -3  11       27.53       29.72      1.96 o
  -2  -3  11       95.04       98.99      3.19 o
  -1  -3  11        5.83        6.12      1.49 o
   0  -3  11        0.13       -0.93      1.51 o
   1  -3  11        2.65        0.01      1.17 o
   2  -3  11        2.15        3.86      1.24 o
   3  -3  11        3.34        1.95      1.46 o
   4  -3  11        3.83        3.01      1.87 o
   5  -3  11       20.12       15.48      1.59 o
   6  -3  11        0.09       -0.63      1.43 o
   7  -3  11       13.50       12.11      1.66 o
   8  -3  11        2.21        1.95      1.48 o
   9  -3  11        6.84        5.82      1.70 o
  -8  -2  11        0.24       -3.63      3.63 o
  -7  -2  11        0.06       -0.97      2.06 o
  -6  -2  11        4.64        1.02      3.21 o
  -5  -2  11        1.47        1.98      1.43 o
  -4  -2  11        0.11        0.93      1.46 o
  -3  -2  11        0.94        1.84      1.42 o
  -2  -2  11        4.83        5.23      1.40 o
  -1  -2  11       19.56       16.96      1.65 o
   0  -2  11        3.06        1.75      1.26 o
   1  -2  11       63.59       60.10      2.53 o
   2  -2  11      105.95      110.63      3.12 o
   3  -2  11        5.49        3.25      1.66 o
   4  -2  11       15.54       18.83      2.80 o
   5  -2  11        0.89        0.42      1.23 o
   6  -2  11        4.97        6.87      1.43 o
   7  -2  11        5.03        1.86      1.40 o
   8  -2  11       15.92       11.15      1.68 o
   9  -2  11        3.79        4.76      3.07 o
  -8  -1  11        1.66        5.89      3.84 o
  -7  -1  11        0.76       -0.08      1.98 o
  -6  -1  11       10.42        5.70      2.00 o
  -5  -1  11        1.31        0.22      1.78 o
  -4  -1  11       15.24       18.89      1.71 o
  -3  -1  11       26.93       27.91      1.81 o
  -2  -1  11       53.59       56.92      2.46 o
  -1  -1  11       32.94       32.56      1.85 o
   0  -1  11       24.04       21.78      1.65 o
   1  -1  11        0.99        2.08      1.20 o
   2  -1  11        0.21        1.00      1.21 o
   3  -1  11       89.11       84.46      4.51 o
   4  -1  11        0.00       -0.32      1.15 o
   5  -1  11        8.05        4.89      1.63 o
   6  -1  11        2.20       -0.01      1.22 o
   7  -1  11       17.91       24.36      2.52 o
   8  -1  11       11.42       16.02      1.78 o
   9  -1  11       11.13       12.81      1.75 o
  10  -1  11        8.16        8.00      2.10 o
  -8   0  11        5.43        7.49      3.57 o
  -7   0  11        1.04        0.13      3.21 o
  -6   0  11        6.47        9.64      2.12 o
  -5   0  11        0.17        0.09      2.37 o
  -4   0  11        0.13       -1.33      1.64 o
  -3   0  11        2.67        2.08      1.40 o
  -2   0  11        5.21        0.64      1.30 o
  -1   0  11       20.42       20.38      1.66 o
   0   0  11       32.21       32.02      1.76 o
   1   0  11      102.57      103.70      3.02 o
   2   0  11      119.45      119.04      3.65 o
   3   0  11        0.84        0.23      1.28 o
   4   0  11       12.23       15.44      1.49 o
   5   0  11       23.13       23.50      1.58 o
   6   0  11        2.14        2.26      1.51 o
   7   0  11       17.82       19.36      1.73 o
   8   0  11       18.08       16.64      1.70 o
   9   0  11       41.18       39.14      2.18 o
  10   0  11        7.67        8.79      1.80 o
  -8   1  11        8.56       12.10      3.92 o
  -7   1  11        7.28        8.56      2.28 o
  -6   1  11       19.76       27.08      1.89 o
  -5   1  11       12.56       11.94      1.59 o
  -4   1  11       26.70       20.78      1.66 o
  -3   1  11        8.70        6.22      1.86 o
  -2   1  11        9.70        7.25      1.20 o
  -1   1  11       78.30       65.94      2.48 o
   0   1  11      102.56       87.54      3.55 o
   1   1  11       42.84       39.14      1.92 o
   2   1  11       14.38       11.84      1.48 o
   3   1  11       22.05       21.64      2.03 o
   4   1  11       10.26       10.76      1.51 o
   5   1  11        1.94        0.53      1.67 o
   6   1  11        0.01       -1.36      1.39 o
   7   1  11        0.09       -0.39      1.42 o
   8   1  11       14.16       13.19      3.27 o
   9   1  11        4.22        9.40      2.38 o
  10   1  11       10.82       14.25      3.19 o
  -8   2  11        6.37        5.57      2.80 o
  -7   2  11        8.66       14.74      3.28 o
  -6   2  11        4.55        3.57      1.47 o
  -5   2  11        1.80        1.91      1.33 o
  -4   2  11        5.91       10.27      1.45 o
  -3   2  11        3.80        1.96      1.29 o
  -2   2  11       10.18        7.44      1.75 o
  -1   2  11        0.23       -0.48      1.00 o
   0   2  11       12.14        9.60      1.17 o
   1   2  11       42.30       43.16      2.01 o
   2   2  11       53.75       60.06      2.41 o
   3   2  11       62.85       54.43      2.41 o
   4   2  11      181.43      180.99      4.27 o
   5   2  11        0.58       -1.06      1.32 o
   6   2  11       13.56        9.99      2.00 o
   7   2  11        3.51       -1.87      2.92 o
   8   2  11       12.89       14.24      3.54 o
   9   2  11       22.70       26.03      2.65 o
  10   2  11        9.74       13.34      2.52 o
  -7   3  11       10.16       10.39      2.52 o
  -6   3  11        6.86       13.40      3.02 o
  -5   3  11       13.95       16.17      1.66 o
  -4   3  11       92.22       93.69      4.62 o
  -3   3  11        3.43        2.04      1.29 o
  -2   3  11       11.09        9.62      1.38 o
  -1   3  11        8.55        7.96      0.99 o
   0   3  11       54.44       57.93      2.03 o
   1   3  11       26.13       22.93      1.35 o
   2   3  11       36.68       36.68      1.88 o
   3   3  11       24.13       24.01      1.78 o
   4   3  11        2.28        4.17      1.35 o
   5   3  11       12.15       13.39      1.59 o
   6   3  11        5.25        2.37      4.71 o
   7   3  11        3.29       -0.78      1.86 o
   8   3  11        0.77       -2.18      3.08 o
   9   3  11        0.16        0.01      2.04 o
  10   3  11       12.67       15.49      2.47 o
  11   3  11        7.60       10.96      2.63 o
  -7   4  11        4.10        3.24      2.21 o
  -6   4  11       26.66       32.11      2.68 o
  -5   4  11        3.48        2.33      1.35 o
  -4   4  11        0.25        3.16      1.41 o
  -3   4  11        1.54        1.53      1.31 o
  -2   4  11        2.25        0.04      1.25 o
  -1   4  11        0.85        1.32      1.15 o
   0   4  11        2.71        0.97      0.92 o
   1   4  11       24.88       26.61      1.53 o
   2   4  11       98.42      102.92      3.05 o
   3   4  11      110.43      101.81      3.16 o
   4   4  11      158.13      154.13      3.95 o
   5   4  11       77.22       81.31      3.33 o
   6   4  11       63.66       66.71      2.87 o
   7   4  11        4.11        2.81      2.02 o
   8   4  11        1.50       -0.40      3.15 o
   9   4  11        2.43       -0.69      3.40 o
  10   4  11       10.21       14.04      2.51 o
  11   4  11        9.61       12.26      2.56 o
  -6   5  11        5.83        6.07      2.26 o
  -5   5  11        2.46        0.68      1.29 o
  -4   5  11       28.94       34.28      1.94 o
  -3   5  11       31.11       35.56      3.22 o
  -2   5  11       44.48       34.30      1.88 o
  -1   5  11        6.45        8.57      1.45 o
   0   5  11        0.00        0.28      1.15 o
   1   5  11        2.76        2.22      1.10 o
   2   5  11      114.25      115.61      3.41 o
   3   5  11       64.74       66.55      2.60 o
   4   5  11       38.64       37.10      2.02 o
   5   5  11       32.94       32.93      1.93 o
   6   5  11        0.21       -0.51      1.36 o
   7   5  11        4.02        4.73      2.45 o
   8   5  11        1.11       -2.02      2.02 o
   9   5  11        1.49        0.99      3.36 o
  10   5  11       12.00        5.61      3.59 o
  11   5  11        0.41        0.63      2.85 o
  -6   6  11        5.96        4.20      3.84 o
  -5   6  11        0.74       -1.78      1.96 o
  -4   6  11        2.61        2.40      2.11 o
  -3   6  11        7.19        5.53      1.35 o
  -2   6  11        0.29       -1.24      1.24 o
  -1   6  11        0.34        0.40      1.31 o
   0   6  11        0.36       -1.02      1.19 o
   1   6  11        1.69        2.24      1.23 o
   2   6  11        9.45       13.45      1.50 o
   3   6  11        1.07        0.50      1.36 o
   4   6  11       32.44       36.99      2.02 o
   5   6  11       95.14      100.93      3.78 o
   6   6  11       96.63       88.34      3.09 o
   7   6  11       72.04       66.04      2.90 o
   8   6  11       56.34       62.71      3.57 o
   9   6  11        0.88       -0.42      3.46 o
  10   6  11        7.35        7.95      2.26 o
  -5   7  11        1.81       -0.47      2.02 o
  -4   7  11        9.49        6.36      2.06 o
  -3   7  11       22.82       27.24      2.18 o
  -2   7  11       22.21       25.21      3.00 o
  -1   7  11       33.18       36.33      1.98 o
   0   7  11       27.82       24.65      1.68 o
   1   7  11       10.55       12.17      1.53 o
   2   7  11       23.49       19.42      1.62 o
   3   7  11        1.03       -0.95      1.43 o
   4   7  11       10.17        8.02      2.14 o
   5   7  11        8.27        7.63      1.75 o
   6   7  11       12.71       16.15      1.76 o
   7   7  11        8.40        6.05      1.71 o
   8   7  11       13.19       13.88      2.47 o
   9   7  11        2.21        1.52      2.26 o
  10   7  11        3.59        9.31      4.13 o
  -4   8  11        0.04        0.81      1.97 o
  -3   8  11        1.86        0.74      2.04 o
  -2   8  11        2.01        1.45      1.25 o
  -1   8  11        0.03       -0.38      1.27 o
   0   8  11        0.00       -0.18      1.33 o
   1   8  11        1.03       -0.82      1.27 o
   2   8  11        0.15       -1.16      1.34 o
   3   8  11        3.29        3.89      1.76 o
   4   8  11       40.06       40.64      2.65 o
   5   8  11       54.48       62.71      6.16 o
   6   8  11       28.86       29.62      2.64 o
   7   8  11       85.26       81.07      4.00 o
   8   8  11       30.92       35.13      2.92 o
   9   8  11        7.76        7.09      2.50 o
  10   8  11        0.05       -3.82      3.82 o
  -3   9  11       19.17       26.99      2.58 o
  -2   9  11        7.78        7.43      2.18 o
  -1   9  11       17.27       20.40      2.92 o
   0   9  11       19.04       20.74      3.20 o
   1   9  11       32.95       40.34      2.87 o
   2   9  11       11.48       11.35      2.14 o
   3   9  11        8.50       14.37      3.48 o
   4   9  11       15.19       16.21      3.50 o
   5   9  11       10.73        8.54      3.36 o
   6   9  11       40.63       42.54      4.30 o
   7   9  11       18.34       19.13      3.90 o
   8   9  11        4.63        3.78      3.31 o
   9   9  11        0.08        1.62      2.34 o
  -2  10  11        6.59        6.86      2.25 o
  -1  10  11        2.82        1.58      2.15 o
   0  10  11        0.00       -2.87      2.87 o
   1  10  11        0.70       -0.99      1.94 o
   2  10  11        1.82        2.09      2.01 o
   3  10  11        2.21        2.94      3.46 o
   4  10  11       12.56        8.89      3.73 o
   5  10  11        3.28        3.92      3.36 o
   6  10  11        0.97       -0.02      3.27 o
   7  10  11        8.65        9.21      3.71 o
   8  10  11        4.83        7.49      3.54 o
   0  11  11        0.67       -0.70      2.17 o
   1  11  11        4.83        0.09      5.20 o
   2  11  11        6.38        5.11      2.30 o
   3  11  11        2.45        2.35      3.67 o
   4  11  11        2.61       -1.99      3.52 o
   5  11  11        2.84        3.08      3.52 o
   6  11  11       10.35        7.17      3.73 o
   7  11  11        2.62        5.91      3.73 o
  -4  -8  12        0.97        3.17      4.32 o
  -3  -8  12        4.11        1.76      4.30 o
  -2  -8  12        5.14        4.99      4.43 o
  -1  -8  12        4.51        4.36      4.36 o
   0  -8  12        0.15       -2.13      2.13 o
   1  -8  12        5.87        8.13      4.75 o
   2  -8  12        3.64        7.90      2.63 o
   3  -8  12        0.24        2.41      2.43 o
  -5  -7  12        0.80        4.43      3.88 o
  -4  -7  12        5.66        8.45      3.94 o
  -3  -7  12        0.74        3.40      3.82 o
  -2  -7  12        0.99        7.95      3.84 o
  -1  -7  12        3.81        5.48      4.98 o
   0  -7  12        1.27        0.14      2.14 o
   1  -7  12        0.55       -2.23      2.23 o
   2  -7  12        3.37        1.98      2.30 o
   3  -7  12        0.98       -0.05      1.59 o
   4  -7  12        0.00       -1.63      1.63 o
  -6  -6  12        0.13       -0.02      4.70 o
  -5  -6  12        0.87       -3.24      3.24 o
  -4  -6  12        2.62        4.67      2.67 o
  -3  -6  12       16.68       22.97      3.96 o
  -2  -6  12       10.15       11.50      2.23 o
  -1  -6  12        4.17        2.41      2.03 o
   0  -6  12        0.74       -1.69      2.02 o
   1  -6  12        0.82       -1.12      1.96 o
   2  -6  12        0.08       -1.91      1.91 o
   3  -6  12        0.12       -1.59      1.59 o
   4  -6  12        6.02        6.59      1.74 o
   5  -6  12        4.00        2.74      1.68 o
  -6  -5  12        0.16       -1.58      2.27 o
  -5  -5  12        0.46       -1.73      1.73 o
  -4  -5  12        5.21        4.08      2.50 o
  -3  -5  12        4.07        5.06      2.41 o
  -2  -5  12        7.81       12.11      4.21 o
  -1  -5  12        2.79        7.26      3.71 o
   0  -5  12        0.27       -2.16      3.10 o
   1  -5  12        7.71        8.28      2.15 o
   2  -5  12       10.43       19.31      2.47 o
   3  -5  12        0.03       -0.03      1.49 o
   4  -5  12        1.11        1.15      1.48 o
   5  -5  12        0.75       -0.01      1.55 o
   6  -5  12        3.80        1.20      1.70 o
  -7  -4  12        0.01        6.02      4.09 o
  -6  -4  12        4.01        7.26      2.26 o
  -5  -4  12        0.51       -1.76      1.76 o
  -4  -4  12        4.46        4.12      1.71 o
  -3  -4  12        6.44        7.89      1.84 o
  -2  -4  12        7.07        2.72      2.14 o
  -1  -4  12       20.80       15.73      2.32 o
   0  -4  12       19.13       26.19      2.59 o
   1  -4  12        0.80       -1.53      3.10 o
   2  -4  12       39.07       39.72      2.74 o
   3  -4  12       10.74       10.67      1.63 o
   4  -4  12        0.67        0.67      1.42 o
   5  -4  12        5.31        5.08      1.64 o
   6  -4  12        2.38        2.52      1.63 o
   7  -4  12        2.75        2.12      1.60 o
  -7  -3  12        1.16       -1.55      3.92 o
  -6  -3  12        1.81        0.27      2.14 o
  -5  -3  12        0.00        0.35      1.99 o
  -4  -3  12        0.00       -1.52      1.52 o
  -3  -3  12        9.17       10.20      1.84 o
  -2  -3  12        8.90       12.09      2.19 o
  -1  -3  12        1.18        0.54      1.44 o
   0  -3  12        2.44        2.36      1.99 o
   1  -3  12        3.11        3.67      2.02 o
   2  -3  12        9.61       11.49      3.27 o
   3  -3  12        0.00        2.62      3.08 o
   4  -3  12        1.44       -0.98      1.33 o
   5  -3  12        0.00        1.58      1.47 o
   6  -3  12        1.08       -1.42      1.42 o
   7  -3  12       10.67       14.67      1.86 o
   8  -3  12        4.25        7.02      1.91 o
  -7  -2  12        0.02       -0.40      3.48 o
  -6  -2  12        5.77        7.38      2.99 o
  -5  -2  12       10.57       13.11      2.30 o
  -4  -2  12        2.03        2.95      1.63 o
  -3  -2  12        0.04       -0.84      1.53 o
  -2  -2  12        4.11       -0.32      1.68 o
  -1  -2  12       23.69       20.53      2.20 o
   0  -2  12       43.32       43.13      2.23 o
   1  -2  12       16.40       17.80      2.25 o
   2  -2  12      105.27      106.27      5.44 o
   3  -2  12        4.30        4.91      3.06 o
   4  -2  12       19.83       21.23      3.57 o
   5  -2  12        1.21        1.20      1.37 o
   6  -2  12        0.35        0.00      1.37 o
   7  -2  12        0.03        1.42      1.51 o
   8  -2  12        1.51       -0.30      1.71 o
  -7  -1  12       11.59        9.35      3.86 o
  -6  -1  12       14.92       16.71      2.40 o
  -5  -1  12        3.61        3.91      2.07 o
  -4  -1  12       17.28       14.91      2.22 o
  -3  -1  12        0.05       -1.42      1.42 o
  -2  -1  12        0.04       -1.54      1.54 o
  -1  -1  12        5.46        1.90      1.50 o
   0  -1  12       21.34       18.40      1.78 o
   1  -1  12        0.02        1.28      1.36 o
   2  -1  12        1.61        3.00      1.86 o
   3  -1  12        0.86       -0.16      1.95 o
   4  -1  12       15.58       19.19      3.59 o
   5  -1  12        5.25        3.04      3.21 o
   6  -1  12        0.09       -1.98      1.98 o
   7  -1  12        0.53       -0.16      2.19 o
   8  -1  12        1.90        3.66      2.25 o
   9  -1  12        8.71       12.46      4.28 o
  -7   0  12        0.06        3.10      3.61 o
  -6   0  12        0.77        1.32      3.40 o
  -5   0  12        2.97        1.57      2.37 o
  -4   0  12       38.34       44.69      4.50 o
  -3   0  12        8.50        9.70      2.72 o
  -2   0  12        0.69       -0.39      1.41 o
  -1   0  12        1.44        0.50      1.35 o
   0   0  12       23.50       24.90      1.90 o
   1   0  12       25.94       20.37      1.70 o
   2   0  12       86.96       95.78      4.47 o
   3   0  12       13.77       14.59      2.12 o
   4   0  12      163.17      161.10      5.05 o
   5   0  12        1.87        1.13      3.10 o
   6   0  12        6.17        9.33      3.44 o
   7   0  12        2.20        1.84      2.15 o
   8   0  12        1.74        1.02      2.22 o
   9   0  12        0.64        0.41      2.27 o
  -7   1  12       15.72       22.02      4.32 o
  -6   1  12       26.53       28.08      4.38 o
  -5   1  12        6.12        9.21      2.37 o
  -4   1  12       32.30       34.18      2.54 o
  -3   1  12       23.15       26.00      2.32 o
  -2   1  12        9.45        5.82      1.45 o
  -1   1  12        0.15       -0.17      1.34 o
   0   1  12        6.46        4.36      1.45 o
   1   1  12        0.13       -0.49      1.57 o
   2   1  12        0.39       -0.60      1.32 o
   3   1  12        1.34       -1.40      1.40 o
   4   1  12       17.38       18.44      2.19 o
   5   1  12        5.13        2.16      2.03 o
   6   1  12        8.81        4.53      3.31 o
   7   1  12        5.87        2.68      3.48 o
   8   1  12        0.11       -0.62      2.26 o
   9   1  12        1.19       -1.98      2.20 o
  10   1  12        5.98        8.82      2.59 o
  -7   2  12        2.57        3.04      3.90 o
  -6   2  12        3.33        6.08      3.84 o
  -5   2  12        5.16        7.21      1.95 o
  -4   2  12        7.82        8.49      2.74 o
  -3   2  12       13.33       17.85      2.20 o
  -2   2  12       21.11       17.70      2.05 o
  -1   2  12        9.23       10.61      1.59 o
   0   2  12        0.12        0.05      1.25 o
   1   2  12        7.09        5.38      1.46 o
   2   2  12       86.84       91.05      3.02 o
   3   2  12       79.77       83.90      3.02 o
   4   2  12      157.41      154.13      4.12 o
   5   2  12       32.90       29.23      2.54 o
   6   2  12       63.91       62.30      3.28 o
   7   2  12       13.54       15.19      3.69 o
   8   2  12        0.18        0.88      3.52 o
   9   2  12        8.98       10.64      2.47 o
  10   2  12        0.72        4.36      2.41 o
  -6   3  12       14.23       16.41      4.17 o
  -5   3  12       11.16        7.78      2.33 o
  -4   3  12        7.32        6.41      1.61 o
  -3   3  12       35.59       38.18      2.11 o
  -2   3  12       37.10       29.56      3.62 o
  -1   3  12       18.77       20.37      2.08 o
   0   3  12        0.02       -1.32      1.32 o
   1   3  12        3.72        3.65      1.43 o
   2   3  12       13.90       13.08      1.75 o
   3   3  12        9.96       11.53      1.59 o
   4   3  12        0.83       -1.35      1.38 o
   5   3  12        2.91        3.29      1.55 o
   6   3  12       30.32       31.67      2.56 o
   7   3  12        9.34        4.91      3.38 o
   8   3  12       12.95        6.77      3.73 o
   9   3  12        0.38        3.02      2.35 o
  10   3  12        5.49        2.43      2.36 o
  -6   4  12        0.11       -0.81      4.05 o
  -5   4  12        0.75       -2.08      2.08 o
  -4   4  12        0.95       -1.27      1.55 o
  -3   4  12        0.27        2.01      1.38 o
  -2   4  12       13.95       14.01      1.62 o
  -1   4  12       14.87       11.72      1.58 o
   0   4  12       10.89       11.67      1.82 o
   1   4  12        7.50        6.95      1.52 o
   2   4  12        0.28        1.74      1.42 o
   3   4  12        9.63        8.96      1.58 o
   4   4  12       19.07       17.84      2.00 o
   5   4  12       41.31       41.27      2.75 o
   6   4  12      114.82      120.12      4.57 o
   7   4  12       53.04       49.92      4.00 o
   8   4  12       44.26       42.70      4.61 o
   9   4  12       28.78       26.18      4.38 o
  10   4  12        2.00        0.46      2.47 o
  -5   5  12        4.41        1.43      2.11 o
  -4   5  12        1.85       -0.32      1.95 o
  -3   5  12       26.13       26.29      1.89 o
  -2   5  12       21.93       22.27      1.76 o
  -1   5  12       25.23       27.95      1.89 o
   0   5  12       19.82       14.50      1.90 o
   1   5  12       50.70       47.84      2.76 o
   2   5  12        1.29       -1.01      1.44 o
   3   5  12        0.03       -0.25      1.42 o
   4   5  12        0.71        1.79      1.47 o
   5   5  12       12.96       22.61      1.97 o
   6   5  12        4.65        8.59      1.82 o
   7   5  12        4.45        2.43      3.02 o
   8   5  12       11.22        8.73      3.80 o
   9   5  12        0.05        0.40      3.52 o
  10   5  12        1.48        3.89      2.47 o
  -5   6  12        0.58        1.26      2.08 o
  -4   6  12        4.39        1.21      2.40 o
  -3   6  12       11.36       15.60      3.10 o
  -2   6  12        2.82        8.92      1.52 o
  -1   6  12        5.42        6.79      1.58 o
   0   6  12       34.86       32.55      2.03 o
   1   6  12        8.03       12.02      1.98 o
   2   6  12        3.14       -1.75      1.75 o
   3   6  12        1.92       -1.02      1.58 o
   4   6  12        6.93        6.91      1.60 o
   5   6  12       64.54       61.81      4.85 o
   6   6  12       71.92       79.26      4.14 o
   7   6  12       57.21       63.91      3.63 o
   8   6  12       49.63       45.74      4.98 o
   9   6  12       20.97       22.69      4.22 o
  -4   7  12        1.22       -1.29      2.13 o
  -3   7  12       24.38       24.60      2.67 o
  -2   7  12       23.98       28.83      4.15 o
  -1   7  12       20.84       22.43      1.88 o
   0   7  12       12.24       10.36      1.63 o
   1   7  12       40.12       48.85      2.88 o
   2   7  12       21.66       20.39      2.33 o
   3   7  12       45.10       43.28      2.83 o
   4   7  12        0.09       -0.67      1.82 o
   5   7  12        0.61        3.30      1.67 o
   6   7  12        7.23        8.13      1.74 o
   7   7  12        3.42        5.63      1.78 o
   8   7  12        2.30        3.40      2.32 o
   9   7  12        4.84       13.55      3.96 o
  -3   8  12        4.31       12.11      2.68 o
  -2   8  12        0.64        4.34      2.33 o
  -1   8  12        0.24       -2.21      2.21 o
   0   8  12        4.18        2.39      2.21 o
   1   8  12        2.08        3.30      2.99 o
   2   8  12        6.45        6.42      1.85 o
   3   8  12        0.01        2.81      1.88 o
   4   8  12        5.60        5.24      2.04 o
   5   8  12       10.70       10.12      2.18 o
   6   8  12        8.04       12.48      2.35 o
   7   8  12       12.72       15.82      2.93 o
   8   8  12        6.01        5.12      2.53 o
   9   8  12       17.93       19.74      4.22 o
  -2   9  12       15.50       25.77      4.74 o
  -1   9  12       20.36       25.23      2.78 o
   0   9  12        4.38        1.70      2.25 o
   1   9  12        0.90       -2.08      4.40 o
   2   9  12        0.40        1.51      3.23 o
   3   9  12        8.71       10.61      3.57 o
   4   9  12        0.15       -1.53      3.61 o
   5   9  12        0.01       -2.06      3.33 o
   6   9  12        6.10        3.40      3.44 o
   7   9  12        2.87        7.15      3.54 o
   8   9  12        7.78        7.59      3.96 o
   0  10  12        0.08       -2.10      2.10 o
   1  10  12        1.51        4.95      3.33 o
   2  10  12       20.43       22.59      4.17 o
   3  10  12        5.33       14.74      3.80 o
   4  10  12        1.16       -0.78      3.82 o
   5  10  12        1.62        0.71      3.82 o
   6  10  12        0.00       -3.33      3.33 o
  -3  -7  13        0.00       -2.73      4.03 o
  -2  -7  13        0.03        0.52      4.34 o
  -1  -7  13        0.01       -3.88      3.88 o
   0  -7  13        0.76        1.03      4.42 o
   1  -7  13        0.29       -2.33      2.96 o
   2  -7  13        4.03        3.08      2.67 o
  -4  -6  13        0.67       -3.94      3.94 o
  -3  -6  13        2.46       -3.78      3.78 o
  -2  -6  13        2.74       -0.92      4.13 o
  -1  -6  13        5.55        7.29      2.37 o
   0  -6  13        4.55        3.05      2.21 o
   1  -6  13        0.55       -2.37      2.37 o
   2  -6  13        0.46        0.91      2.28 o
   3  -6  13        0.90        2.93      2.38 o
   4  -6  13        1.93        2.88      2.57 o
  -5  -5  13        1.24       -2.17      3.11 o
  -4  -5  13        0.02       -2.56      2.56 o
  -3  -5  13        0.17       -1.35      2.54 o
  -2  -5  13        1.66        2.50      3.61 o
  -1  -5  13        0.38       -0.65      3.86 o
   0  -5  13        0.74        3.55      2.28 o
   1  -5  13        2.95        0.59      2.26 o
   2  -5  13       10.23        9.00      2.44 o
   3  -5  13        7.13       13.17      5.52 o
   4  -5  13        0.24       -0.25      2.35 o
   5  -5  13        0.03       -2.32      2.32 o
  -5  -4  13       12.30       16.10      2.56 o
  -4  -4  13        1.57       -0.21      2.52 o
  -3  -4  13        5.04        1.24      2.46 o
  -2  -4  13        0.51       -2.28      2.28 o
  -1  -4  13        3.59        0.76      2.27 o
   0  -4  13       14.38       15.75      3.92 o
   1  -4  13        3.53        6.29      3.54 o
   2  -4  13        7.78        7.61      2.46 o
   3  -4  13        2.97        4.53      3.87 o
   4  -4  13        4.39        6.60      2.44 o
   5  -4  13        1.15       -0.76      2.36 o
   6  -4  13        0.01        0.92      2.36 o
  -6  -3  13        5.83       11.43      4.13 o
  -5  -3  13        0.06       -0.52      2.03 o
  -4  -3  13        0.79       -0.90      1.80 o
  -3  -3  13        0.14        1.26      1.79 o
  -2  -3  13        0.00       -2.31      2.31 o
  -1  -3  13        0.79       -2.02      2.13 o
   0  -3  13        0.62       -2.06      2.06 o
   1  -3  13        2.93        2.24      3.27 o
   2  -3  13        9.00       14.18      3.71 o
   3  -3  13       12.09       19.61      4.22 o
   4  -3  13       14.52       12.36      2.55 o
   5  -3  13        8.28        5.26      2.39 o
   6  -3  13        1.40        0.31      2.30 o
   7  -3  13        0.34       -0.80      2.34 o
  -6  -2  13        3.94        8.28      4.28 o
  -5  -2  13        2.28        1.30      3.99 o
  -4  -2  13       13.72       13.58      4.97 o
  -3  -2  13       44.43       49.47      2.63 o
  -2  -2  13        0.93        1.07      1.69 o
  -1  -2  13        1.55       -1.08      1.57 o
   0  -2  13        4.28        5.71      3.17 o
   1  -2  13        8.18       11.10      2.55 o
   2  -2  13       19.01       20.22      3.96 o
   3  -2  13        3.12        4.87      3.42 o
   4  -2  13       17.99       19.93      4.32 o
   5  -2  13        1.46        5.47      2.16 o
   6  -2  13        1.05       -2.32      2.32 o
   7  -2  13        0.43       -2.01      2.41 o
  -6  -1  13       11.55       14.81      4.38 o
  -5  -1  13       10.26       10.76      4.19 o
  -4  -1  13        1.64        1.19      2.14 o
  -3  -1  13        0.27       -0.82      1.96 o
  -2  -1  13        4.93        6.24      1.79 o
  -1  -1  13        0.02        0.26      1.51 o
   0  -1  13        2.35        1.86      1.59 o
   1  -1  13        3.85       -0.98      2.07 o
   2  -1  13        3.58        5.64      3.27 o
   3  -1  13       16.03       16.63      3.63 o
   4  -1  13       24.24       24.79      4.07 o
   5  -1  13       22.13       17.76      3.92 o
   6  -1  13       14.06       15.04      2.52 o
   7  -1  13       10.09       10.29      2.62 o
   8  -1  13        3.57        5.48      2.60 o
  -6   0  13        6.01        2.24      3.86 o
  -5   0  13        0.13       -2.45      3.86 o
  -4   0  13        1.59       -1.84      1.91 o
  -3   0  13       26.25       27.11      2.61 o
  -2   0  13       28.25       31.13      2.20 o
  -1   0  13       31.00       29.98      2.03 o
   0   0  13        0.94       -1.40      1.40 o
   1   0  13        0.02       -0.27      1.51 o
   2   0  13        6.44        4.89      1.64 o
   3   0  13       31.82       35.21      2.71 o
   4   0  13       32.91       34.67      4.19 o
   5   0  13        4.72        2.87      3.50 o
   6   0  13        5.89        2.94      3.63 o
   7   0  13        3.02        6.06      2.40 o
   8   0  13        0.26       -1.01      2.45 o
  -6   1  13        0.00        1.91      4.01 o
  -5   1  13       13.06       10.42      3.73 o
  -4   1  13        1.02       -0.27      1.86 o
  -3   1  13        1.61        4.14      2.03 o
  -2   1  13        8.04        4.96      2.06 o
  -1   1  13        0.51        0.13      2.15 o
   0   1  13        0.02       -0.08      1.52 o
   1   1  13        0.33       -0.84      1.52 o
   2   1  13        3.50        3.28      1.53 o
   3   1  13        3.96        5.27      2.21 o
   4   1  13        1.81        0.19      2.12 o
   5   1  13       14.43       19.99      3.90 o
   6   1  13       47.46       48.22      4.74 o
   7   1  13       31.34       33.56      4.87 o
   8   1  13       27.60       31.29      3.08 o
   9   1  13        4.45        1.86      2.71 o
  -5   2  13        7.70        5.75      3.86 o
  -4   2  13        7.76        0.96      3.48 o
  -3   2  13        6.64        9.47      2.07 o
  -2   2  13       22.83       24.15      2.51 o
  -1   2  13       33.59       28.75      2.48 o
   0   2  13       33.04       33.79      2.10 o
   1   2  13       27.01       26.39      2.01 o
   2   2  13        9.47       12.31      2.36 o
   3   2  13        5.36        5.71      1.65 o
   4   2  13        0.15       -2.04      2.04 o
   5   2  13        2.52        2.53      2.23 o
   6   2  13       19.04       18.25      3.96 o
   7   2  13       16.29       18.96      4.11 o
   8   2  13        1.83        1.68      4.15 o
   9   2  13       14.96        8.99      4.02 o
  -5   3  13        3.44        6.25      3.73 o
  -4   3  13        0.60       -3.29      3.29 o
  -3   3  13        0.75        1.00      1.92 o
  -2   3  13        4.77        2.53      1.96 o
  -1   3  13        0.95        0.59      1.93 o
   0   3  13        0.13        1.83      1.82 o
   1   3  13        7.57        2.96      1.64 o
   2   3  13        0.61        0.34      1.48 o
   3   3  13        2.82        3.78      1.55 o
   4   3  13        0.13       -1.55      1.55 o
   5   3  13       35.52       39.05      2.85 o
   6   3  13       40.93       53.88      3.23 o
   7   3  13       17.37       15.44      3.92 o
   8   3  13       43.41       49.92      5.01 o
   9   3  13        8.79       11.23      2.74 o
  -5   4  13        0.41        5.14      3.82 o
  -4   4  13        3.04        1.34      3.46 o
  -3   4  13       30.57       36.52      4.22 o
  -2   4  13       47.04       66.97      6.19 o
  -1   4  13       11.48       15.57      3.14 o
   0   4  13       56.34       57.52      7.07 o
   1   4  13       53.27       56.01      3.18 o
   2   4  13       30.94       33.05      2.21 o
   3   4  13        5.39        5.75      1.61 o
   4   4  13        2.28        0.01      2.33 o
   5   4  13       10.84       10.57      3.54 o
   6   4  13       28.51       23.66      2.64 o
   7   4  13       25.95       29.41      4.32 o
   8   4  13       10.09       13.61      3.99 o
   9   4  13       10.05        6.48      4.09 o
  -4   5  13        0.23        3.10      3.59 o
  -3   5  13        4.21        3.73      3.80 o
  -2   5  13        8.32       16.09      4.01 o
  -1   5  13       12.11        8.86      2.04 o
   0   5  13        3.60        1.40      1.87 o
   1   5  13        2.36        3.53      1.95 o
   2   5  13        2.53        1.81      1.94 o
   3   5  13       22.88       16.71      1.97 o
   4   5  13        3.31        2.22      1.79 o
   5   5  13       11.12       17.15      1.94 o
   6   5  13        1.42        3.18      2.40 o
   7   5  13        0.90       -1.66      2.32 o
   8   5  13       12.51        9.90      3.94 o
   9   5  13        8.36       11.47      4.15 o
  -3   6  13        4.16        7.24      3.80 o
  -2   6  13       29.25       38.91      4.61 o
  -1   6  13        7.75       11.26      4.01 o
   0   6  13       13.06        8.97      2.03 o
   1   6  13        5.57        4.46      2.01 o
   2   6  13       17.56       17.25      2.29 o
   3   6  13       10.16       16.29      2.37 o
   4   6  13        0.83        0.27      1.92 o
   5   6  13        2.90        1.99      1.64 o
   6   6  13        6.39        5.94      1.80 o
   7   6  13        9.07       14.71      2.57 o
   8   6  13        1.28       -3.50      3.50 o
  -2   7  13        4.51        4.53      3.76 o
  -1   7  13       27.24       27.96      4.38 o
   0   7  13       13.48       15.88      4.17 o
   1   7  13        0.18       -3.25      3.25 o
   2   7  13        9.07       14.05      2.26 o
   3   7  13        2.25        1.00      2.00 o
   4   7  13        0.37       -1.64      1.93 o
   5   7  13        0.15        0.02      3.07 o
   6   7  13        0.99       -1.71      1.71 o
   7   7  13        1.09        2.68      2.49 o
   8   7  13        4.38        4.69      2.59 o
  -1   8  13        0.18        4.97      3.82 o
   0   8  13        2.51        1.47      3.73 o
   1   8  13        1.98       -0.55      3.80 o
   2   8  13       32.53       29.34      4.49 o
   3   8  13       27.80       45.47      4.89 o
   4   8  13        9.47        9.29      3.78 o
   5   8  13        4.54       -0.73      3.54 o
   6   8  13        0.09       -2.58      3.44 o
   7   8  13        0.10       -3.61      3.61 o
   1   9  13        1.62       -0.96      3.52 o
   2   9  13        1.41        2.85      3.54 o
   3   9  13        1.56        3.06      4.01 o
   4   9  13        0.59        1.05      3.96 o
   5   9  13        1.22       -1.55      3.67 o
   6   9  13        6.50        6.40      3.78 o
  -2  -5  14        1.19        1.85      4.28 o
  -1  -5  14        0.00       -3.67      4.22 o
   0  -5  14        0.27       -1.19      2.26 o
   1  -5  14        0.85       -2.35      2.41 o
   2  -5  14        2.82        2.14      2.67 o
   3  -5  14        8.54        9.44      2.76 o
  -3  -4  14       13.95       15.07      2.98 o
  -2  -4  14        5.31        5.52      3.90 o
  -1  -4  14        0.33       -2.62      3.94 o
   0  -4  14        0.14        0.50      3.80 o
   1  -4  14        1.10       -0.90      3.84 o
   2  -4  14        0.55        1.77      2.72 o
   3  -4  14        0.00       -0.95      2.49 o
   4  -4  14        0.22       -1.30      2.61 o
  -4  -3  14        0.59        0.04      3.78 o
  -3  -3  14        4.12        5.26      2.65 o
  -2  -3  14        2.15        4.55      2.52 o
  -1  -3  14        0.32        1.24      2.50 o
   0  -3  14        1.25       -3.31      3.50 o
   1  -3  14        0.07       -2.33      3.63 o
   2  -3  14        1.40        3.84      3.73 o
   3  -3  14        7.89        9.90      4.11 o
   4  -3  14        7.98       11.36      2.67 o
   5  -3  14       13.38       17.83      3.04 o
  -4  -2  14        0.71       -1.28      3.59 o
  -3  -2  14        6.33        4.70      2.38 o
  -2  -2  14        9.17       10.22      2.14 o
  -1  -2  14       11.17       10.71      2.62 o
   0  -2  14        5.76        6.51      2.53 o
   1  -2  14        0.53       -1.38      3.36 o
   2  -2  14        1.38       -1.57      3.59 o
   3  -2  14        1.81        1.20      3.75 o
   4  -2  14        2.16        6.65      4.05 o
   5  -2  14        0.44       -0.91      2.71 o
   6  -2  14        0.31        3.83      3.35 o
  -4  -1  14        0.14       -2.58      3.61 o
  -3  -1  14        2.12        5.20      2.72 o
  -2  -1  14        1.47       -1.45      1.83 o
  -1  -1  14        5.14        5.32      1.94 o
   0  -1  14        7.80        7.80      2.51 o
   1  -1  14        2.37        2.73      2.42 o
   2  -1  14        3.88        7.70      4.21 o
   3  -1  14        0.32       -1.89      3.59 o
   4  -1  14        3.52       -3.59      3.59 o
   5  -1  14        5.16        0.80      3.84 o
   6  -1  14       12.83       15.74      2.77 o
   7  -1  14       21.28       31.08      4.32 o
  -4   0  14        6.95       10.28      3.94 o
  -3   0  14        4.21        4.94      2.11 o
  -2   0  14       10.96       10.45      2.22 o
  -1   0  14       16.16       14.85      2.08 o
   0   0  14       17.02       22.48      2.30 o
   1   0  14        9.02        8.80      1.86 o
   2   0  14       32.25       37.90      4.66 o
   3   0  14        1.39        0.64      3.85 o
   4   0  14        1.05       -0.82      3.57 o
   5   0  14        2.40        4.84      3.82 o
   6   0  14        0.63        1.78      3.99 o
   7   0  14        0.15        5.14      2.67 o
  -4   1  14        0.80       -3.61      3.61 o
  -3   1  14        5.48        5.35      3.73 o
  -2   1  14        5.10       11.46      2.41 o
  -1   1  14        5.65        5.58      2.08 o
   0   1  14        9.45        7.80      2.69 o
   1   1  14        7.89       11.13      1.93 o
   2   1  14        4.36        7.70      1.76 o
   3   1  14        0.19       -1.21      2.37 o
   4   1  14        0.00        0.32      2.26 o
   5   1  14        3.53       -2.41      3.69 o
   6   1  14       32.64       36.24      5.12 o
   7   1  14       19.36       25.65      5.01 o
  -4   2  14        0.16       -1.78      3.69 o
  -3   2  14        7.10        5.94      3.80 o
  -2   2  14       48.23       49.85      4.46 o
  -1   2  14       26.72       35.79      2.85 o
   0   2  14       23.67       26.51      4.32 o
   1   2  14       28.62       23.57      2.22 o
   2   2  14       39.85       49.51      4.62 o
   3   2  14        2.22        1.84      2.43 o
   4   2  14       17.59       22.59      2.81 o
   5   2  14        0.08       -0.40      3.59 o
   6   2  14        0.50        4.80      3.84 o
   7   2  14        0.78       -2.94      3.86 o
  -4   3  14        0.01       -0.40      3.69 o
  -3   3  14        0.01        1.64      3.94 o
  -2   3  14        1.08        9.25      3.88 o
  -1   3  14        0.08        1.31      2.17 o
   0   3  14        0.29        2.24      2.93 o
   1   3  14        4.08        3.45      2.12 o
   2   3  14        5.57        5.92      1.79 o
   3   3  14        0.21       -0.02      1.76 o
   4   3  14        0.14        0.44      2.33 o
   5   3  14        3.20        7.30      2.47 o
   6   3  14        9.26        8.05      3.86 o
   7   3  14        3.37        6.77      3.94 o
  -3   4  14        1.55        4.89      3.67 o
  -2   4  14       18.67       26.57      4.24 o
  -1   4  14       36.05       43.33      4.70 o
   0   4  14       21.00       21.38      2.52 o
   1   4  14        4.92        1.06      2.02 o
   2   4  14        3.03        1.22      2.07 o
   3   4  14        2.69        2.04      1.81 o
   4   4  14       11.89       15.22      2.00 o
   5   4  14        0.60       -2.39      2.39 o
   6   4  14        0.25       -1.13      2.44 o
   7   4  14        3.10        2.24      3.80 o
  -2   5  14        0.03        2.37      3.88 o
  -1   5  14        2.95       -1.61      3.84 o
   0   5  14       13.59        9.48      4.19 o
   1   5  14        0.63       -2.04      2.04 o
   2   5  14       16.17       17.31      2.51 o
   3   5  14       38.43       44.74      3.12 o
   4   5  14       16.08       21.68      2.25 o
   5   5  14        1.28       -1.04      2.12 o
   6   5  14        0.85       -2.26      2.39 o
   7   5  14        0.07       -3.61      3.61 o
  -1   6  14        0.03       -2.64      3.88 o
   0   6  14        5.44        5.14      3.67 o
   1   6  14        4.47       -1.41      3.59 o
   2   6  14        9.71        6.94      3.80 o
   3   6  14       19.87       15.37      2.45 o
   4   6  14       13.51       16.70      4.29 o
   5   6  14        2.33       -1.20      2.16 o
   6   6  14        0.01       -1.40      2.45 o
   7   6  14        2.72        2.04      4.25 o
   0   7  14        0.13       -3.86      3.86 o
   1   7  14        0.92        0.19      3.90 o
   2   7  14        0.37        0.80      3.65 o
   3   7  14       11.46       14.66      4.30 o
   4   7  14       13.72       14.30      4.09 o
   5   7  14        8.81        9.42      3.88 o
   6   7  14       11.74       13.57      4.32 o
   2   8  14        8.74        9.29      4.03 o
   3   8  14       13.87       15.65      4.09 o
   4   8  14       15.24       17.35      4.22 o
  -1  -3  15        8.88       18.77      4.82 o
   0  -3  15        7.58        9.31      4.19 o
   1  -3  15        7.27        8.75      4.57 o
   2  -3  15        4.34        5.10      4.59 o
  -2  -2  15        0.40       -1.08      2.77 o
  -1  -2  15        1.10        3.18      2.77 o
   0  -2  15        2.47        6.06      4.01 o
   1  -2  15        0.09        4.13      4.38 o
   2  -2  15        5.29        6.19      4.13 o
   3  -2  15        0.21       -0.94      4.17 o
   4  -2  15        0.23       -0.82      4.22 o
  -2  -1  15       10.38       14.51      4.22 o
  -1  -1  15       18.87       23.55      3.53 o
   0  -1  15       10.79       13.41      2.91 o
   1  -1  15       19.07       26.38      3.15 o
   2  -1  15       10.32       12.54      4.22 o
   3  -1  15        2.97        7.36      4.11 o
   4  -1  15        0.37        4.70      4.11 o
  -2   0  15        7.05        3.52      3.92 o
  -1   0  15       11.03        8.92      2.54 o
   0   0  15        9.77        9.60      2.91 o
   1   0  15        2.37        5.06      2.62 o
   2   0  15        8.25        7.61      2.75 o
   3   0  15        0.03       -2.96      3.69 o
   4   0  15        3.39        1.43      3.96 o
   5   0  15        1.02       -3.86      3.86 o
  -2   1  15        3.48        5.77      4.19 o
  -1   1  15       11.92       24.20      4.38 o
   0   1  15        0.93        4.86      2.38 o
   1   1  15        7.52        5.32      2.54 o
   2   1  15        6.86        2.70      2.56 o
   3   1  15        7.99        9.58      2.69 o
   4   1  15        4.19        7.95      4.03 o
   5   1  15        0.86        2.73      4.11 o
  -2   2  15        0.01        2.18      3.86 o
  -1   2  15       11.51       12.12      4.11 o
   0   2  15       22.43       29.58      3.07 o
   1   2  15        4.11       -0.49      2.21 o
   2   2  15        0.13       -1.85      1.85 o
   3   2  15        4.47       10.71      2.80 o
   4   2  15        0.99       -0.58      2.62 o
   5   2  15        0.12       -3.88      3.88 o
   6   2  15        0.32       -3.80      4.05 o
  -1   3  15        0.03       -3.92      3.92 o
   0   3  15        1.03        1.95      3.92 o
   1   3  15        0.79       -1.91      1.91 o
   2   3  15        4.45        2.96      4.18 o
   3   3  15       36.08       38.54      4.95 o
   4   3  15       29.78       44.98      3.49 o
   5   3  15        7.56       12.44      4.28 o
   6   3  15        1.64       -1.32      4.01 o
  -1   4  15        6.30        8.20      4.07 o
   0   4  15        0.37        3.86      3.88 o
   1   4  15        3.39       -3.67      3.67 o
   2   4  15        1.30       -3.63      3.63 o
   3   4  15        0.94        1.38      2.11 o
   4   4  15        0.95       -0.66      2.60 o
   5   4  15        0.05        0.21      2.58 o
   0   5  15        0.65       -2.68      3.73 o
   1   5  15        2.84        1.61      3.82 o
   2   5  15        0.66        0.42      3.73 o
   3   5  15        9.78       15.39      4.15 o
   4   5  15       19.05       22.13      4.26 o
   5   5  15       17.61       22.27      4.51 o
   2   6  15        2.34        2.85      3.96 o
   3   6  15        7.27        8.87      4.07 o
 
